# Supplementary material for: Data on public bicycle acceptance among Chinese university populations
Source: Data Brief. 2019 Dec 6;28:104946. doi: 10.1016/j.dib.2019.104946 (PMC6921136; doi:10.1016/j.dib.2019.104946)
Supplement: Multimedia component 1 [file mmc1.xls]

## Sheet: Sheet6
ID	ID_loc	gender	gender_num	nationality	nat_num	age	age_num	university	univ_num	occupation	occup_num	travel_time	travel_time_range	travel_time_num	fav_transp	fav_transp_num	fav_reason	fav_reason_num	usual_transp	usual_transp_num	usual_tr_reason	usual_tr_reason_num	shanghai_bikable	sh_bik_num	car_owner	car_own_num	bike_owner	bike_own_num	bicycle_A3	ebike_A4	motorbike_A5	kickcoot_A6	monow_A7	other_A8	rid_freq	rid_freq_num	last_ride	last_ride_num	never_ride_reason	nev_rid_r_num	bike_issue	bike_issue_num	issue_reason	issue_r_num	bike_with	bike_with_num	improve	improve_num	uncomfort_with
1	1	F	2	CN	1	26-35	3	Tongji	1	workout	10	45	30 to 45 minutes	5	metro	7	reliable	8	metro	7	reliable	8	no	0	no	0	no	0							sometimes	5	fewweeks	4	unskilled	4	slightly	2	rules	5	ped	2	betterlanes	4	ebikes
2	2	F	2	CN	1	26-35	3	Tongji	1	student	8	15	10 to 20 minutes	3	walk	3	freedom	2	walk	3	freedom	2	yes	1	no	0	yes	1	1						sometimes	5	fewdays	3			moderately	3	rules	5	ped	2	betterlanes	4	ebikes
3	3	F	2	CN	1	26-35	3	Tongji	1	workout	10	100	above 90 minutes	8	taxi	8	comfort	3	metro	7	convenient	7	yes	1	no	0	yes	1	1						everyweek	4	fewweeks	4			slightly	2	notcareful	3	ped	2	morelanes	3	ebikes
4	4	F	2	CN	1	26-35	3	Tongji	1	workout	10	45	30 to 45 minutes	5	bicycle	4	freedom	2	metro	7	reliable	8	no	0	yes	1	no	0							everyday	3	fewdays	3			slightly	2	rules	5	ped	2	betterlanes	4	ebikes
5	5	F	2	FR	2	36-45	4	Tongji	1	student	8	60	45 to 60 minutes	6	ebike	5	freedom	2	bicycle	4	freedom	2	yes	1	no	0	yes	1	1	1					everyday	3	fewdays	3			no	1			ped	2	morelanes	3	cars
6	6	M	1	CN	1	26-35	3	Tongji	1	workout	10	30	20 to 30 minutes	4	bicycle	4	convenient	7	car	9	reliable	8	yes	1	yes	1	yes	1	1						everyweek	4	fewdays	3	pollution	6	slightly	2	rules	5	ped	2	betterlanes	4	taxis
7	7	M	1	CN	1	46-55	5	Tongji	1	workin	9	20	10 to 20 minutes	3	bicycle	4	freedom	2	bicycle	4	freedom	2	yes	1	yes	1	yes	1	1						everyday	3	fewdays	3			no	1			ped	2	betterlanes	4	cars
8	8	M	1	CN	1	18-25	2	Tongji	1	student	8	10	5 to 10 minutes	2	walk	3	freedom	2	bicycle	4	faster	4	yes	1	no	0	no	0	1						everyday	3	fewdays	3	robbery	8	moderately	3	rules	5	traffic	1	moreseparation	5	ebikes
9	9	M	1	CN	1	26-35	3	Tongji	1	student	8	10	5 to 10 minutes	2	bicycle	4	freedom	2	bicycle	4	faster	4	yes	1	no	0	yes	1	1						everyday	3	fewdays	3			slightly	2	rules	5	ped	2	betterlanes	4	buses
10	10	F	2	CN	1	36-45	4	Tongji	1	workin	9	90	60 to 90 minutes	7	metro	7	faster	4	walk	3	comfort	3	no	0	no	0	yes	1	1						sometimes	5	more10y	6	pollution	6	moderately	3	builtenvironment	7	traffic	1	morelanes	3	cars
11	11	M	1	CN	1	36-45	4	Tongji	1	workin	9	100	above 90 minutes	8	metro	7	reliable	8	metro	7	reliable	8	no	0	no	0	yes	1	1						everyweek	4	fewdays	3	weather	7	slightly	2	rules	5	ped	2	betterlanes	4	ebikes
12	12	M	1	CN	1	26-35	3	Tongji	1	student	8	5	less than 5 minutes	1	bicycle	4	faster	4	walk	3	freedom	2	yes	1	yes	1	yes	1	1		1				everyweek	4	fewdays	3	weather	7	definitely	5	notcareful	3	traffic	1	betterlanes	4	ebikes
13	13	F	2	CN	1	26-35	3	Tongji	1	workin	9	50	45 to 60 minutes	6	car	9	convenient	7	car	9	convenient	7	yes	1	yes	1	yes	1	1						sometimes	5	fewdays	3	danger	3	moderately	3	rules	5	ped	2	betterlanes	4	taxis
14	14	F	2	CN	1	18-25	2	Tongji	1	student	8	10	5 to 10 minutes	2	walk	3	freedom	2	car	9	freedom	2	no	0	yes	1	no	0							sometimes	5	fewweeks	4	unskilled	4	slightly	2	unaware	6	ped	2	betterlanes	4	cars
15	15	F	2	CN	1	18-25	2	Tongji	1	student	8	10	5 to 10 minutes	2	bicycle	4	cheaper	1	metro	7	faster	4	no	0	yes	1	no	0							everyday	3	fewdays	3			strongly	4	rules	5	ped	2	moreseparation	5	ebikes
16	16	F	2	CN	1	26-35	3	Tongji	1	student	8	45	30 to 45 minutes	5	walk	3	freedom	2	walk	3	freedom	2	yes	1	yes	1	yes	1							sometimes	5	fewweeks	4	unskilled	4	moderately	3	rules	5	ped	2	morelanes	3	taxis
17	17	F	2	CN	1	36-45	4	Tongji	1	workin	9	15	10 to 20 minutes	3	car	9	reliable	8	car	9	freedom	2	no	0	yes	1	no	0							sometimes	5	fewweeks	4	tiring	5	moderately	3	unaware	6	ped	2	betterlanes	4	ebikes
18	18	F	2	CN	1	26-35	3	Tongji	1	workout	10	90	60 to 90 minutes	7	bus	6	cheaper	1	metro	7	faster	4	yes	1	yes	1	no	0							sometimes	5	fewweeks	4	unskilled	4	moderately	3	rules	5	ped	2	betterlanes	4	taxis
19	19	M	1	CN	1	18-25	2	Tongji	1	student	8	5	less than 5 minutes	1	walk	3	freedom	2	walk	3	freedom	2	yes	1	no	0	no	0					1		everyday	3	fewdays	3			slightly	2	unaware	6	ped	2	betterlanes	4	ebikes
20	20	M	1	CN	1	56-above	6	Tongji	1	workin	9	20	10 to 20 minutes	3	metro	7	reliable	8	metro	7	reliable	8	no	0	yes	1	yes	1	1						everyweek	4	fewweeks	4	danger	3	moderately	3	toofast	4	ped	2	morelanes	3	buses
21	21	F	2	CN	1	26-35	3	Tongji	1	workout	10	10	5 to 10 minutes	2	metro	7	reliable	8	metro	7	faster	4	no	0	no	0	no	0							sometimes	5	fewweeks	4			slightly	2	builtenvironment	7	ped	2	moreseparation	5	bicycles
22	22	F	2	CN	1	36-45	4	Tongji	1	workin	9	30	20 to 30 minutes	4	bicycle	4	convenient	7	car	9	faster	4	no	0	yes	1	yes	1	1						everyweek	4	fewdays	3	pollution	6	no	1			ped	2	betterlanes	4	ebikes
23	23	M	1	CN	1	18-25	2	Tongji	1	student	8	20	10 to 20 minutes	3	walk	3	freedom	2	walk	3	freedom	2	yes	1	no	0	no	0							sometimes	5	fewweeks	4	tiring	5	slightly	2	rules	5	traffic	1	betterlanes	4	bicycles
24	24	M	1	CN	1	26-35	3	Tongji	1	workout	10	30	20 to 30 minutes	4	metro	7	faster	4	metro	7	faster	4	yes	1	no	0	no	0	1	1					everyday	3	fewdays	3			moderately	3	rules	5	traffic	1	moreseparation	5	ebikes
25	25	M	1	CN	1	18-25	2	Tongji	1	student	8	5	less than 5 minutes	1	bicycle	4	comfort	3	bicycle	4	comfort	3	yes	1	no	0	no	0	1						everyday	3	fewdays	3	danger	3	definitely	5	notcareful	3	ped	2	morelanes	3	cars
26	26	M	1	CN	1	36-45	4	Tongji	1	student	8	25	20 to 30 minutes	4	bicycle	4	comfort	3	bicycle	4	comfort	3	yes	1	yes	1	no	0							everyday	3	fewdays	3			slightly	2	rules	5	ped	2	morelanes	3	ebikes
27	27	M	1	CN	1	18-25	2	Tongji	1	student	8	10	5 to 10 minutes	2	walk	3	comfort	3	metro	7	faster	4	yes	1	yes	1	yes	1	1		1	1			everyday	3	fewdays	3	weather	7	moderately	3	builtenvironment	7	ped	2	moreseparation	5	buses
28	28	F	2	CN	1	36-45	4	Tongji	1	workout	10	50	45 to 60 minutes	6	bicycle	4	convenient	7	metro	7	faster	4	yes	1	yes	1	yes	1	1						everyweek	4	fewweeks	4	weather	7	slightly	2	rules	5	traffic	1	morelanes	3	ebikes
29	29	M	1	CN	1	26-35	3	Tongji	1	workout	10	20	10 to 20 minutes	3	metro	7	comfort	3	metro	7	comfort	3	yes	1	yes	1	no	0							everyweek	4	fewdays	3	weather	7	moderately	3	rules	5	ped	2	betterlanes	4	ebikes
30	30	M	1	CN	1	46-55	5	Tongji	1	workout	10	10	5 to 10 minutes	2	bicycle	4	freedom	2	car	9	convenient	7	yes	1	yes	1	yes	1	1						everyweek	4	fewdays	3			slightly	2	notcareful	3	traffic	1	betterlanes	4	ebikes
31	31	M	1	CN	1	46-55	5	Tongji	1	workin	9	15	10 to 20 minutes	3	bicycle	4	convenient	7	bicycle	4	convenient	7	yes	1	yes	1	yes	1	1						everyday	3	fewdays	3			slightly	2	unaware	6	ped	2	morelanes	3	cars
32	32	M	1	CN	1	36-45	4	Tongji	1	workout	10	60	45 to 60 minutes	6	walk	3	freedom	2	walk	3	freedom	2	no	0	no	0	no	0							sometimes	5	fewyears	5			slightly	2	builtenvironment	7	traffic	1	morelanes	3	cars
33	33	M	1	CN	1	36-45	4	Tongji	1	workout	10	15	10 to 20 minutes	3	car	9	safer	5	car	9	convenient	7	yes	1	yes	1	no	0							sometimes	5	fewweeks	4	pollution	6	moderately	3	rules	5	ped	2	betterlanes	4	ebikes
34	34	M	1	CN	1	18-25	2	Tongji	1	workout	10	10	5 to 10 minutes	2	bicycle	4	freedom	2	bicycle	4	comfort	3	yes	1	no	0	no	0	1						everyday	3	fewdays	3			slightly	2	notcareful	3	ped	2	moreseparation	5	bicycles
35	35	F	2	CN	1	26-35	3	Tongji	1	workout	10	30	20 to 30 minutes	4	taxi	8	faster	4	taxi	8	faster	4	yes	1	no	0	yes	1							everyweek	4	fewdays	3	tiring	5	strongly	4	rules	5	ped	2	morelanes	3	buses
36	36	F	2	CN	1	26-35	3	Tongji	1	workin	9	30	20 to 30 minutes	4	bicycle	4	convenient	7	bus	6	faster	4	no	0	no	0	yes	1	1						everyweek	4	fewdays	3			no	1			ped	2	betterlanes	4	ebikes
37	37	F	2	CN	1	26-35	3	Tongji	1	student	8	30	20 to 30 minutes	4	metro	7	convenient	7	metro	7	convenient	7	yes	1	no	0	no	0							everyweek	4	fewdays	3			moderately	3	rules	5	ped	2	betterlanes	4	ebikes
38	38	M	1	CN	1	18-25	2	Tongji	1	student	8	20	10 to 20 minutes	3	bicycle	4	faster	4	walk	3	reliable	8	yes	1	no	0	no	0							everyweek	4	fewdays	3	pollution	6	slightly	2	unaware	6	ped	2	morelanes	3	cars
39	39	M	1	CN	1	26-35	3	Tongji	1	workin	9	60	45 to 60 minutes	6	car	9	reliable	8	car	9	reliable	8	yes	1	yes	1	yes	1	1						everyday	3	fewdays	3			slightly	2	unaware	6	ped	2	moreparking	7	ebikes
40	40	F	2	CN	1	36-45	4	Tongji	1	workin	9	20	10 to 20 minutes	3	walk	3	freedom	2	walk	3	freedom	2	no	0	no	0	no	0							never	6	more10y	6	tiring	5	definitely	5	unaware	6	traffic	1	betterlanes	4	bicycles
41	41	F	2	CN	1	26-35	3	Tongji	1	workin	9	10	5 to 10 minutes	2	bicycle	4	convenient	7	walk	3	freedom	2	yes	1	yes	1	yes	1	1						everyday	3	fewdays	3			slightly	2	unaware	6	ped	2	betterlanes	4	ebikes
42	42	M	1	CN	1	46-55	5	Tongji	1	workin	9	15	10 to 20 minutes	3	taxi	8	faster	4	taxi	8	faster	4	no	0	yes	1	yes	1	1						everyweek	4	fewdays	3			moderately	3	toofast	4	traffic	1	betterlanes	4	ebikes
43	43	F	2	CN	1	18-25	2	Tongji	1	student	8	15	10 to 20 minutes	3	walk	3	comfort	3	bicycle	4	convenient	7	yes	1	yes	1	yes	1	1	1					everyday	3	fewdays	3	pollution	6	slightly	2	toofast	4	ped	2	betterlanes	4	ebikes
44	44	F	2	CN	1	26-35	3	Tongji	1	student	8	20	10 to 20 minutes	3	walk	3	comfort	3	bus	6	safer	5	no	0	no	0	yes	1				1			sometimes	5	fewdays	3	danger	3	strongly	4	unaware	6	ped	2	morelanes	3	ebikes
45	45	M	1	CN	1	36-45	4	Tongji	1	workin	9	60	45 to 60 minutes	6	walk	3	freedom	2	metro	7	faster	4	no	0	yes	1	no	0	1						everyweek	4	fewdays	3			slightly	2	rules	5	ped	2	morelanes	3	ebikes
46	46	M	1	CN	1	36-45	4	Tongji	1	workin	9	20	10 to 20 minutes	3	bicycle	4	healthy	9	car	9	reliable	8	yes	1	yes	1	yes	1	1						everyweek	4	fewdays	3			moderately	3	builtenvironment	7	ped	2	betterlanes	4	ebikes
47	47	F	2	CN	1	36-45	4	Tongji	1	workin	9	15	10 to 20 minutes	3	walk	3	healthy	9	car	9	faster	4	yes	1	yes	1	yes	1	1						never	6	fewyears	5	danger	3	moderately	3	rules	5	ped	2	betterlanes	4	ebikes
48	48	F	2	CN	1	36-45	4	Tongji	1	workout	10	20	10 to 20 minutes	3	walk	3	comfort	3	walk	3	convenient	7	no	0	yes	1	yes	1	1						everyweek	4	fewdays	3			no	1			traffic	1	betterlanes	4	nothing
49	49	M	1	CN	1	26-35	3	Tongji	1	workout	10	35	30 to 45 minutes	5	bicycle	4	comfort	3	metro	7	faster	4	yes	1	no	0	no	0	1						everyday	3	fewdays	3	weather	7	slightly	2	rules	5	ped	2	betterlanes	4	ebikes
56	56	F	2	CN	1	26-35	3	Tongji	1	student	8	10	5 to 10 minutes	2	metro	7	faster	4	metro	7	faster	4	no	0	no	0	no	0							everyday	3	fewdays	3	weather	7	moderately	3	rules	5	traffic	1	moreseparation	5	ebikes
57	57	F	2	CN	1	36-45	4	Tongji	1	student	8	20	10 to 20 minutes	3	walk	3	freedom	2	metro	7	convenient	7	yes	1	no	0	yes	1	1						everyday	3	fewdays	3			slightly	2	toomany	9	ped	2	betterlanes	4	buses
58	58	F	2	CN	1	26-35	3	Tongji	1	student	8	15	10 to 20 minutes	3	metro	7	cheaper	1	bicycle	4	faster	4	no	0	yes	1	no	0	1						everyday	3	fewdays	3	pollution	6	slightly	2	rules	5	ped	2	moreseparation	5	ebikes
59	59	M	1	CN	1	26-35	3	Tongji	1	student	8	30	20 to 30 minutes	4	walk	3	freedom	2	metro	7	cheaper	1	no	0	no	0	yes	1	1						everyday	3	fewdays	3	pollution	6	moderately	3	rules	5	ped	2	moreseparation	5	ebikes
60	60	M	1	CN	1	18-25	2	Tongji	1	student	8	10	5 to 10 minutes	2	bicycle	4	faster	4	metro	7	faster	4	yes	1	no	0	yes	1	1						everyday	3	fewdays	3	weather	7	slightly	2	toomany	9	ped	2	moreseparation	5	ebikes
61	61	F	2	CN	1	18-25	2	Tongji	1	student	8	20	10 to 20 minutes	3	metro	7	comfort	3	metro	7	convenient	7	no	0	no	0	no	0							never	6	never	7	unskilled	4	moderately	3	rules	5	ped	2	betterlanes	3	ebikes
62	62	F	2	CN	1	26-35	3	Tongji	1	student	8	15	10 to 20 minutes	3	metro	7	faster	4	metro	7	faster	4	yes	1	yes	1	yes	1	1						sometimes	5	fewyears	5	danger	3	moderately	3	notcareful	3	ped	2	moreseparation	5	ebikes
66	66	M	1	CN	1	36-45	4	Tongji	1	workout	10	45	30 to 45 minutes	5	metro	7	convenient	7	car	9	convenient	7	no	0	yes	1	yes	1	1						everyweek	4	fewdays	3			no	1			ped	2	morelanes	3	ebikes
67	67	F	2	CN	1	36-45	4	Tongji	1	workout	10	70	60 to 90 minutes	7	metro	7	faster	4	metro	7	reliable	8	no	0	no	0	no	0							everyweek	4	fewdays	3			moderately	3	unaware	6	traffic	1	morelanes	3	cars
68	68	M	1	CN	1	36-45	4	Tongji	1	workout	10	30	20 to 30 minutes	4	car	9	comfort	3	car	9	freedom	2	no	0	yes	1	no	0							sometimes	5	fewdays	3			moderately	3	rules	5	traffic	1	other	8	ebikes
69	69	M	1	CN	1	26-35	3	Tongji	1	workout	10	30	20 to 30 minutes	4	walk	3	comfort	3	car	9	childtransp	9	no	0	yes	1	yes	1	1						sometimes	5	fewdays	3			moderately	3	unaware	6	traffic	1	morelanes	3	ebikes
70	70	M	1	CN	1	36-45	4	Tongji	1	workout	10	90	60 to 90 minutes	7	car	9	freedom	2	car	9	reliable	8	yes	1	yes	1	no	0	1						sometimes	5	fewweeks	4	dontwantto	9	slightly	2	toofast	4	ped	2	moreseparation	5	ebikes
71	71	M	1	CN	1	18-25	2	Tongji	1	student	8	20	10 to 20 minutes	3	walk	3	comfort	3	walk	3	comfort	3	no	0	no	0	no	0							never	6	fewdays	3			moderately	3	unaware	6	ped	2	betterlanes	4	cars
73	73	M	1	CN	1	26-35	3	Tongji	1	workout	10	60	45 to 60 minutes	6	car	9	comfort	3	car	9	comfort	3	no	0	yes	1	no	0							everyweek	4	fewdays	3			moderately	3	rules	5	ped	2	rulesenforcement	7	ebikes
75	75	M	1	CN	1	26-35	3	Tongji	1	student	8	45	30 to 45 minutes	5	walk	3	convenient	7	car	9	faster	4	no	0	yes	1	no	0							everyweek	4	fewdays	3			moderately	3	rules	5	ped	2	moreseparation	5	buses
76	76	F	2	CN	1	36-45	4	Tongji	1	workout	10	40	30 to 45 minutes	5	nothing	10	freedom	2	car	9	faster	4	no	0	yes	1	no	0							sometimes	5	fewdays	3			moderately	3	builtenvironment	7	traffic	1	moreseparation	7	ebikes
77	77	F	2	CN	1	46-55	5	Tongji	1	workout	10	50	45 to 60 minutes	6	walk	3	comfort	3	car	9	freedom	2	no	0	yes	1	yes	1	1						sometimes	5	fewweeks	4			moderately	3	notcareful	3	traffic	1	betterlanes	4	ebikes
78	78	M	1	CN	1	36-45	4	Tongji	1	workin	9	10	5 to 10 minutes	2	walk	3	convenient	7	walk	3	convenient	7	yes	1	no	0	yes	1	1						sometimes	5	fewweeks	4			moderately	3	rules	5	ped	2	betterlanes	4	ebikes
79	79	F	2	CN	1	26-35	3	Tongji	1	workout	10	20	10 to 20 minutes	3	car	9	comfort	3	walk	3	cheaper	1	no	0	yes	1	no	0							everyweek	4	fewweeks	4	pollution	6	definitely	5	rules	5	traffic	1	betterlanes	4	ebikes
80	80	F	2	foreigner	2	26-35	3	Tongji	1	student	8	60	45 to 60 minutes	6	bicycle	4	healthy	9	ebike	5	convenient	7	yes	1	no	0	yes	1	1	1					everyday	3	fewdays	3	danger	3	no	1			ped	2	betterlanes	4	cars
81	81	F	2	CN	1	26-35	3	Tongji	1	workout	10	15	10 to 20 minutes	3	bicycle	4	faster	4	walk	3	freedom	2	no	0	no	0	no	0	1						everyday	3	fewdays	3	robbery	8	definitely	5	toofast	4	ped	2	moreseparation	5	ebikes
87	87	M	1	CN	1	26-35	3	Tongji	1	student	8	20	10 to 20 minutes	3	walk	3	reliable	8	bicycle	4	faster	4	yes	1	no	0	yes	1	1						everyday	3	fewdays	3			moderately	3	unaware	6	traffic	1	betterlanes	4	ebikes
88	88	F	2	CN	1	18-25	2	Tongji	1	student	8	40	30 to 45 minutes	5	metro	7	reliable	8	car	9	convenient	7	no	0	yes	1	yes	1	1						everyweek	4	fewdays	3			slightly	2	unaware	6	ped	2	betterlanes	4	ebikes
89	89	M	1	CN	1	26-35	3	Tongji	1	student	8	5	less than 5 minutes	1	ebike	5	convenient	7	ebike	5	convenient	7	no	0	no	0	yes	1		1					everyday	3	fewdays	3	weather	7	slightly	2	rules	5	ped	2	moreseparation	5	ebikes
90	90	M	1	CN	1	18-25	2	Tongji	1	student	8	15	10 to 20 minutes	3	bicycle	4	comfort	3	metro	7	faster	4	no	0	no	0	yes	1	1						everyday	3	fewdays	3	tiring	5	moderately	3	rules	5	ped	2	betterlanes	4	ebikes
91	91	F	2	CN	1	18-25	2	Tongji	1	student	8	10	5 to 10 minutes	2	bicycle	4	freedom	2	bicycle	4	freedom	2	yes	1	no	0	yes	1	1						everyday	3	fewdays	3	weather	7	slightly	2	notcareful	3	traffic	1	morelanes	3	moped
92	92	M	1	CN	1	18-25	2	Tongji	1	student	8	10	5 to 10 minutes	2	bicycle	4	freedom	2	bicycle	4	comfort	3	yes	1	no	0	no	0							everyday	3	fewdays	3	pollution	6	slightly	2	rules	5	ped	2	moreseparation	5	ebikes
93	93	F	2	CN	1	18-25	2	Tongji	1	student	8	5	less than 5 minutes	1	walk	3	freedom	2	walk	3	faster	4	no	0	no	0	no	0							everyweek	4	fewdays	3			no	1			traffic	1	morelanes	3	cars
94	94	F	2	CN	1	26-35	3	Tongji	1	student	8	15	10 to 20 minutes	3	metro	7	faster	4	bicycle	4	faster	4	yes	1	no	0	yes	1	1						everyday	3	fewdays	3			moderately	3	toofast	4	ped	2	betterlanes	4	ebikes
95	95	M	1	CN	1	26-35	3	Tongji	1	workout	10	35	30 to 45 minutes	5	bicycle	4	reliable	8	metro	7	reliable	8	yes	1	yes	1	yes	1	1						everyday	3	fewdays	3	tiring	5	slightly	2	rules	5	ped	2	moreseparation	5	ebikes
96	96	F	2	CN	1	26-35	3	Tongji	1	student	8	20	10 to 20 minutes	3	metro	7	faster	4	bicycle	4	convenient	7	yes	1	no	0	yes	1	1						everyday	3	fewdays	3			slightly	2	unaware	6	ped	2	betterlanes	4	taxis
97	97	F	2	CN	1	18-25	2	Tongji	1	student	8	10	5 to 10 minutes	2	bicycle	4	freedom	2	metro	7	faster	4	yes	1	no	0	yes	1	1						everyday	3	fewdays	3			strongly	4	rules	5	traffic	1	moreseparation	5	buses
98	98	F	2	CN	1	18-25	2	Tongji	1	student	8	10	5 to 10 minutes	2	bicycle	4	freedom	2	bicycle	4	convenient	7	yes	1	no	0	yes	1	1						everyday	3	fewdays	3			moderately	3	notcareful	3	ped	2	betterlanes	4	bicycles
101	101	F	2	CN	1	18-25	2	Tongji	1	student	8	10	5 to 10 minutes	2	bicycle	4	freedom	2	metro	7	cheaper	1	no	0	no	0	yes	1	1						everyday	3	fewdays	3			moderately	3	toofast	4	ped	2	morelanes	3	bicycles
102	102	M	1	CN	1	18-25	2	Tongji	1	student	8	5	less than 5 minutes	1	bicycle	4	cheaper	1	walk	3	cheaper	1	yes	1	no	0	no	0							everyday	3	fewdays	3			strongly	4	toofast	4	traffic	1	moreseparation	5	bicycles
103	103	M	1	CN	1	46-55	5	Tongji	1	workin	9	30	20 to 30 minutes	4	bus	6	cheaper	1	bicycle	4	freedom	2	yes	1	yes	1	no	0	1						everyday	3	fewdays	3	pollution	6	slightly	2	rules	5	ped	2	betterlanes	4	taxis
104	104	F	2	CN	1	36-45	4	Tongji	1	workin	9	20	10 to 20 minutes	3	bus	6	freedom	2	walk	3	freedom	2	no	0	yes	1	yes	1	1						everyweek	4	fewdays	3			slightly	2	rules	5	ped	2	betterlanes	4	ebikes
105	105	M	1	CN	1	46-55	5	Tongji	1	workin	9	20	10 to 20 minutes	3	car	9	convenient	7	car	9	convenient	7	yes	1	yes	1	yes	1		1					sometimes	5	fewyears	5	notconvenient	9	strongly	4	rules	5	ped	2	morelanes	3	ebikes
106	106	F	2	CN	1	18-25	2	Tongji	1	student	8	10	5 to 10 minutes	2	bicycle	4	freedom	2	bicycle	4	freedom	2	yes	1	no	0	yes	1	1						everyday	3	fewdays	3	weather		moderately	3	rules	5	ped	2	moreseparation	5	ebikes
109	109	F	2	CN	1	18-25	2	Tongji	1	student	8	10	5 to 10 minutes	2	bicycle	4	faster	4	bicycle	4	faster	4	no	0	no	0	no	0	1						everyday	3	fewdays	3			strongly	4	toofast	4	ped	2	betterlanes	4	ebikes
110	110	F	2	CN	1	26-35	3	Tongji	1	workout	10	40	30 to 45 minutes	5	bus	6	convenient	7	walk	3	freedom	2	no	0	yes	1	yes	1	1						sometimes	5	fewweeks	4	weather	7	strongly	4	rules	5	ped	2	rulesenforcement	7	cars
112	112	M	1	CN	1	18-25	2	Tongji	1	student	8	10	5 to 10 minutes	2	metro	7	faster	4	walk	3	freedom	2	yes	1	no	0	no	0							never	6	never	7	unskilled	4	slightly	2	notcareful	3	ped	2	morelanes	3	nothing
113	113	M	1	CN	1	18-25	2	Tongji	1	student	8	10	5 to 10 minutes	2	bicycle	4	comfort	3	bicycle	4	comfort	3	no	0	no	0	no	0	1						everyday	3	fewdays	3			slightly	2	notcareful	3	traffic	1	moreseparation	5	taxis
114	114	M	1	CN	1	18-25	2	Tongji	1	student	8	5	less than 5 minutes	1	walk	3	comfort	3	metro	7	comfort	3	yes	1	no	0	no	0							everyweek	4	fewdays	3			moderately	3	toofast	4	ped	2	moreseparation	5	ebikes
115	115	F	2	CN	1	18-25	2	Tongji	1	student	8	20	10 to 20 minutes	3	car	9	comfort	3	metro	7	reliable	8	yes	1	no	0	yes	1	1						everyday	3	fewdays	3	robbery	8	moderately	3	toofast	4	ped	2	betterlanes	4	ebikes
116	116	F	2	CN	1	under18	1	Tongji	1	student	8	0	less than 5 minutes	1	bicycle	4	faster	4	bicycle	4	faster	4	yes	1	yes	1	yes	1	1						everyday	3	fewdays	3	tiring	5	slightly	2	bikesnotmaintained	8	ped	2	morelanes	3	cars
117	117	M	1	CN	1	under18	1	Tongji	1	student	8	10	5 to 10 minutes	2	bicycle	4	cheaper	1	bicycle	4	cheaper	1	yes	1	no	0	yes	1	1						everyday	3	fewdays	3	tiring	5	slightly	2	rules	5	ped	2	betterlanes	4	ebikes
118	118	M	1	CN	1	18-25	2	Tongji	1	student	8	5	less than 5 minutes	1	metro	7	convenient	7	metro	7	convenient	7	no	0	yes	1	yes	1	1						everyweek	4	fewdays	3			moderately	3	rules	5	ped	2	rulesenforcement	7	ebikes
119	119	M	1	CN	1	18-25	2	Tongji	1	student	8	10	5 to 10 minutes	2	walk	3	freedom	2	walk	3	cheaper	1	no	0	no	0	no	0							everyday	3	fewdays	3			no	1			ped	2	morelanes	3	ebikes
120	120	F	2	CN	1	26-35	3	Tongji	1	student	8	15	10 to 20 minutes	3	walk	3	healthy	9	walk	3	healthy	9	no	0	yes	1	no	0							never	6	never	7	danger	3	strongly	4	rules	5	traffic	1	morelanes	3	ebikes
121	121	M	1	CN	1	18-25	2	Tongji	1	student	8	5	less than 5 minutes	1	walk	3	healthy	9	metro	7	faster	4	yes	1	no	0	no	0							everyweek	4	fewdays	3			slightly	2	rules	5	ped	2	morelanes	3	ebikes
122	122	F	2	CN	1	18-25	2	Tongji	1	student	8	10	5 to 10 minutes	2	skateboard	10	faster	4	skate	10	faster	4	yes	1	no	0	no	0							sometimes	5	fewdays	3	nobike	9	moderately	3	toomany	9	ped	2	morelanes	3	ebikes
123	123	M	1	CN	1	18-25	2	Tongji	1	student	8	5	less than 5 minutes	1	bicycle	4	cheaper	1	bicycle	4	cheaper	1	yes	1	no	0	yes	1	1						everyday	3	fewdays	3	unskilled	4	slightly	2	rules	5	ped	2	moreseparation	5	ebikes
124	124	F	2	CN	1	18-25	2	Tongji	1	student	8	10	5 to 10 minutes	2	bicycle	4	convenient	7	bicycle	4	convenient	7	yes	1	no	0	no	0							everyday	3	fewdays	3	danger	3	moderately	3	toomany	9	ped	2	rulesenforcement	7	ebikes
125	125	F	2	CN	1	18-25	2	Tongji	1	student	8	20	10 to 20 minutes	3	car	9	faster	4	metro	7	faster	4	yes	1	no	0	no	0							everyweek	4	fewdays	3			moderately	3	toomany	9	ped	2	morelanes	3	ebikes
126	126	F	2	CN	1	36-45	4	Tongji	1	workin	9	20	10 to 20 minutes	3	walk	3	faster	4	walk	3	comfort	3	yes	1	no	0	no	0	1						sometimes	5	fewdays	3	danger	3	strongly	4	notcareful	3	ped	2	morelanes	3	cars
127	127	F	2	CN	1	18-25	2	Tongji	1	workout	10	30	20 to 30 minutes	4	metro	7	comfort	3	metro	7	comfort	3	yes	1	no	0	no	0				1			sometimes	5	fewweeks	4	robbery	8	slightly	2	rules	5	traffic	1	betterlanes	4	cars
128	128	F	2	CN	1	26-35	3	Tongji	1	workout	10	30	20 to 30 minutes	4	bicycle	4	faster	4	metro	7	convenient	7	yes	1	yes	1	no	0							everyday	3	fewdays	3			slightly	2	rules	5	ped	2	morelanes	3	ebikes
129	129	M	1	CN	1	18-25	2	Tongji	1	student	8	10	5 to 10 minutes	2	walk	3	freedom	2	walk	3	freedom	2	no	0	yes	1	yes	1	1						everyday	3	fewdays	3	pollution	6	moderately	3	rules	5	ped	2	betterlanes	4	ebikes
132	132	M	1	CN	1	18-25	2	Tongji	1	student	8	15	10 to 20 minutes	3	walk	3	freedom	2	bicycle	4	faster	4	no	0	no	0	no	0							everyday	3	fewdays	3			moderately	3	rules	5	ped	2	moreseparation	5	ebikes
133	133	M	1	CN	1	18-25	2	Tongji	1	student	8	10	5 to 10 minutes	2	bicycle	4	convenient	7	bicycle	4	convenient	7	yes	1	no	0	no	0	1						everyday	3	fewdays	3	danger	3	moderately	3	notcareful	3	ped	2	betterlanes	4	pedestrians
134	134	M	1	CN	1	18-25	2	Tongji	1	student	8	5	less than 5 minutes	1	bicycle	4	freedom	2	metro	7	cheaper	1	no	0	no	0	yes	1	1						everyday	3	fewdays	3	robbery	8	definitely	5	rules	5	traffic	1	rulesenforcement	7	bicycles
135	135	F	2	CN	1	18-25	2	Tongji	1	student	8	5	less than 5 minutes	1	metro	7	faster	4	bicycle	4	faster	4	yes	1	no	0	no	0							everyday	3	fewdays	3			slightly	2	rules	5	ped	2	moreseparation	5	cars
136	136	F	2	CN	1	18-25	2	Tongji	1	student	8	10	5 to 10 minutes	2	bicycle	4	faster	4	metro	7	faster	4	no	0	no	0	no	0							everyday	3	fewdays	3			moderately	3	rules	5	ped	2	morelanes	3	ebikes
137	137	F	2	CN	1	18-25	2	Tongji	1	student	8	5	less than 5 minutes	1	walk	3	freedom	2	bicycle	4	freedom	2	no	0	no	0	yes	1	1						everyday	3	fewdays	3			moderately	3	toofast	4	ped	2	moreseparation	5	ebikes
138	138	F	2	CN	1	18-25	2	Tongji	1	student	8	15	10 to 20 minutes	3	bicycle	4	faster	4	metro	7	convenient	7	yes	1	no	0	no	0							everyday	3	fewdays	3	unskilled	4	moderately	3	toofast	4	ped	2	betterlanes	4	ebikes
139	139	F	2	CN	1	18-25	2	Tongji	1	student	8	0	less than 5 minutes	1	walk	3	comfort	3	metro	7	convenient	7	yes	1	no	0	no	0							everyday	3	fewdays	3			moderately	3	notcareful	3	ped	2	betterlanes	4	ebikes
140	140	F	2	CN	1	18-25	2	Tongji	1	student	8	5	less than 5 minutes	1	walk	3	freedom	2	bicycle	4	freedom	2	no	0	no	0	no	0	1						everyday	3	fewdays	3	danger	3	slightly	2	notcareful	3	ped	2	morelanes	3	ebikes
141	141	M	1	CN	1	18-25	2	Tongji	1	student	8	2	less than 5 minutes	1	bicycle	4	cheaper	1	bicycle	4	cheaper	1	yes	1	no	0	no	0	1						everyweek	4	fewdays	3	tiring	5	moderately	3	rules	5	traffic	1	betterlanes	4	ebikes
148	148	F	2	CN	1	36-45	4	Tongji	1	workin	9	90	60 to 90 minutes	7	walk	3	comfort	3	bicycle	4	convenient	7	no	0	yes	1	yes	1	1						everyweek	4	fewdays	3			slightly	2	unaware	6	ped	2	betterlanes	4	taxis
149	149	F	2	CN	1	26-35	3	Tongji	1	workout	10	30	20 to 30 minutes	4	bicycle	4	convenient	7	car	9	faster	4	yes	1	yes	1	yes	1	1						everyweek	4	fewdays	3	pollution	6	moderately	3	rules	5	ped	2	moreseparation	5	ebikes
150	150	F	2	CN	1	26-35	3	Tongji	1	workout	10	10	5 to 10 minutes	2	bicycle	4	faster	4	walk	3	freedom	2	yes	1	no	0	no	0							everyday	3	fewdays	3			moderately	3	unaware	6	ped	2	moreseparation	5	ebikes
151	151	F	2	CN	1	18-25	2	Tongji	1	workout	10	40	30 to 45 minutes	5	metro	7	reliable	8	metro	7	reliable	8	no	0	no	0	no	0							never	6	never	7	unskilled	4	strongly	4	rules	5	traffic	1	betterlanes	4	ebikes
152	152	F	2	CN	1	18-25	2	Tongji	1	workout	10	5	less than 5 minutes	1	bicycle	4	faster	4	metro	7	convenient	7	yes	1	no	0	yes	1	1						everyday	3	fewdays	3			slightly	2	builtenvironment	7	ped	2	moreseparation	5	ebikes
153	153	F	2	CN	1	26-35	3	Tongji	1	workout	10	10	5 to 10 minutes	2	walk	3	comfort	3	walk	3	convenient	7	no	0	no	0	yes	1	1						everyweek	4	fewdays	3	weather	7	moderately	3	toofast	4	ped	2	moreseparation	5	ebikes
154	154	F	2	CN	1	18-25	2	Tongji	1	student	8	15	10 to 20 minutes	3	walk	3	convenient	7	metro	7	faster	4	yes	1	no	0	no	0							everyweek	4	fewdays	3			moderately	3	rules	5	traffic	1	moreseparation	5	ebikes
155	155	F	2	CN	1	26-35	3	Tongji	1	workout	10	90	60 to 90 minutes	7	car	9	comfort	3	metro	7	cheaper	1	no	0	yes	1	yes	1	1						everyweek	4	fewdays	3			strongly	4	rules	5	ped	2	moreseparation	5	ebikes
167	167	F	2	foreigner	2	18-25	2	Tongji	1	student	8	40	30 to 45 minutes	5	taxi	8	convenient	7	metro	7	cheaper	1	yes	1	no	0	no	0					1		sometimes	5	fewweeks	4	tiring	5	moderately	3	rules	5	traffic	1	betterlanes	4	ebikes
168	168	M	1	CN	1	18-25	2	Tongji	1	student	8	10	5 to 10 minutes	2	bicycle	4	freedom	2	bicycle	4	freedom	2	yes	1	no	0	yes	1	1						everyday	3	fewdays	3	robbery	8	no	1			traffic	1	morelanes	3	buses
169	169	M	1	CN	1	18-25	2	Tongji	1	student	8	10	5 to 10 minutes	2	bicycle	4	faster	4	bicycle	4	faster	4	yes	1	no	0	yes	1	1						everyday	3	fewdays	3	weather	7	moderately	3	notcareful	3	ped	2	betterlanes	4	ebikes
170	170	M	1	CN	1	18-25	2	Tongji	1	student	8	10	5 to 10 minutes	2	bicycle	4	freedom	2	bicycle	4	cheaper	1	yes	1	no	0	no	0							everyday	3	fewdays	3			no	1			traffic	1	betterlanes	4	buses
171	171	F	2	CN	1	18-25	2	Tongji	1	student	8	20	10 to 20 minutes	3	walk	3	freedom	2	walk	3	comfort	3	yes	1	no	0	no	0							sometimes	5	fewweeks	4			moderately	3	rules	5	ped	2	morelanes	3	ebikes
172	172	M	1	CN	1	18-25	2	Tongji	1	student	8	8	5 to 10 minutes	2	bicycle	4	faster	4	walk	3	freedom	2	yes	1	no	0	yes	1	1						everyday	3	fewdays	3			moderately	3	toomany	9	ped	2	rulesenforcement	7	ebikes
173	173	M	1	CN	1	18-25	2	Tongji	1	workin	9	30	20 to 30 minutes	4	bicycle	4	comfort	3	bicycle	4	comfort	3	yes	1	yes	1	yes	1		1					everyday	3	fewdays	3	pollution	6	definitely	5	rules	5	ped	2	betterlanes	4	ebikes
174	174	M	1	CN	1	18-25	2	Tongji	1	student	8	5	less than 5 minutes	1	walk	3	freedom	2	bicycle	4	cheaper	1	yes	1	no	0	yes	1	1						everyday	3	fewdays	3			slightly	2	rules	5	ped	2	betterlanes	4	pedestrians
175	175	M	1	CN	1	18-25	2	Tongji	1	student	8	10	5 to 10 minutes	2	bicycle	4	faster	4	walk	3	freedom	2	yes	1	no	0	yes	1	1						everyday	3	fewdays	3	weather	7	slightly	2	toofast	4	traffic	1	betterlanes	4	ebikes
176	176	F	2	CN	1	under18	1	Tongji	1	student	8	5	less than 5 minutes	1	metro	7	faster	4	walk	3	freedom	2	yes	1	no	0	no	0							everyweek	4	fewdays	3			slightly	2	toomany	9	ped	2	morelanes	3	ebikes
177	177	F	2	CN	1	18-25	2	Tongji	1	student	8	5	less than 5 minutes	1	walk	3	comfort	3	walk	3	comfort	3	yes	1	no	0	yes	1	1						everyday	3	fewdays	3			slightly	2	notcareful	3	ped	2	moreseparation	5	ebikes
178	178	M	1	CN	1	18-25	2	Tongji	1	student	8	10	5 to 10 minutes	2	bicycle	4	faster	4	walk	3	freedom	2	yes	1	no	0	yes	1	1						everyweek	4	fewdays	3	tiring	5	moderately	3	rules	5	ped	2	moreseparation	5	nothing
179	179	M	1	CN	1	18-25	2	Tongji	1	student	8	10	5 to 10 minutes	2	bicycle	4	freedom	2	walk	3	reliable	8	yes	1	no	0	yes	1	1						everyday	3	fewdays	3			slightly	2	rules	5	ped	2	betterlanes	4	cars
180	180	M	1	CN	1	18-25	2	Tongji	1	student	8	3	less than 5 minutes	1	bicycle	4	faster	4	bicycle	4	convenient	7	no	0	yes	1	yes	1	1						everyday	3	fewdays	3	weather	7	moderately	3	unaware	6	ped	2	morelanes	3	ebikes
181	181	M	1	CN	1	18-25	2	Tongji	1	student	8	8	5 to 10 minutes	2	walk	3	freedom	2	bicycle	4	faster	4	yes	1	no	0	no	0							everyday	3	fewdays	3			moderately	3	rules	5	ped	2	morelanes	3	ebikes
182	182	F	2	CN	1	46-55	5	Tongji	1	workin	9	30	20 to 30 minutes	4	bicycle	4	comfort	3	bicycle	4	enjoyable	6	yes	1	yes	1	yes	1	1						everyweek	4	fewdays	3			no	1			ped	2	betterlanes	4	ebikes
183	183	F	2	CN	1	18-25	2	Tongji	1	student	8	5	less than 5 minutes	1	walk	3	freedom	2	bicycle	4	convenient	7	no	0	no	0	yes	1	1						everyweek	4	fewdays	3	pollution	6	slightly	2	notcareful	3	ped	2	moreseparation	5	cars
184	184	M	1	CN	1	18-25	2	Tongji	1	student	8	10	5 to 10 minutes	2	bicycle	4	freedom	2	metro	7	faster	4	yes	1	no	0	yes	1	1						everyday	3	fewdays	3	tiring	5	strongly	4	rules	5	ped	2	morelanes	3	ebikes
185	185	M	1	CN	1	18-25	2	Tongji	1	student	8	10	5 to 10 minutes	2	walk	3	comfort	3	metro	7	faster	4	no	0	no	0	yes	1	1	1					everyday	3	fewdays	3	unskilled	4	moderately	3	unaware	6	ped	2	betterlanes	4	ebikes
186	186	F	2	CN	1	18-25	2	Tongji	1	student	8	5	less than 5 minutes	1	walk	3	freedom	2	metro	7	faster	4	yes	1	no	0	yes	1	1						everyweek	4	fewdays	3			moderately	3	notcareful	3	ped	2	moreseparation	5	ebikes
187	187	F	2	CN	1	18-25	2	Tongji	1	student	8	5	less than 5 minutes	1	bicycle	4	freedom	2	bicycle	4	freedom	2	no	0	no	0	no	0							everyday	3	fewdays	3	pollution	6	slightly	2	rules	5	ped	2	morelanes	3	cars
188	188	M	1	CN	1	18-25	2	Tongji	1	student	8	5	less than 5 minutes	1	bicycle	4	freedom	2	bicycle	4	freedom	2	yes	1	no	0	yes	1	1						everyday	3	fewdays	3			slightly	2	notcareful	3	ped	2	moreseparation	5	pedestrians
190	190	F	2	CN	1	26-35	3	Tongji	1	student	8	60	45 to 60 minutes	6	bicycle	4	convenient	7	metro	7	faster	4	no	0	yes	1	yes	1	1						everyday	3	fewdays	3			strongly	4	rules	5	ped	2	morelanes	3	cars
191	191	F	2	CN	1	18-25	2	Tongji	1	student	8	20	10 to 20 minutes	3	walk	3	freedom	2	bicycle	4	cheaper	1	no	0	no	0	yes	1	1						everyday	3	fewdays	3	pollution	6	slightly	2	toofast	4	ped	2	moreseparation	5	ebikes
192	192	M	1	CN	1	26-35	3	Tongji	1	workin	9	30	20 to 30 minutes	4	metro	7	faster	4	metro	7	faster	4	yes	1	yes	1	no	0							sometimes	5	fewweeks	4	danger	3	slightly	2	toomany	9	ped	2	moreseparation	5	buses
193	193	M	1	CN	1	18-25	2	Tongji	1	student	8	10	5 to 10 minutes	2	walk	3	freedom	2	walk	3	freedom	2	yes	1	no	0	yes	1	1						everyday	3	fewdays	3	unskilled	4	slightly	2	rules	5	ped	2	moreseparation	5	bicycles
339	339	M	1	CN	1	18-25	2	Tongji	1	student	8	5	less than 5 minutes	1	bus	6	freedom	2	car	9	freedom	2	yes	1	yes	1	yes	1	1						sometimes	5	fewweeks	4	danger	3	moderately	3	rules	5	traffic	1	rulesenforcement	7	ebikes
349	349	M	1	CN	1	18-25	2	Tongji	1	student	8	10	5 to 10 minutes	2	walk	3	comfort	3	metro	7	comfort	3	yes	1	yes	1	yes	1			1				never	6	never	7	unskilled	4	moderately	3	notcareful	3	ped	2	moreseparation	5	ebikes
582	582	F	2	CN	1	18-25	2	Tongji	1	student	8	10	5 to 10 minutes	2	metro	7	faster	4	walk	3	convenient	7	no	0	no	0	yes	1	1						sometimes	5	fewdays	3	tiring	5	slightly	2	rules	5	ped	2	moreseparation	5	ebikes
583	583	M	1	CN	1	18-25	2	Tongji	1	student	8	10	5 to 10 minutes	2	walk	3	cheaper	1	metro	7	faster	4	yes	1	no	0	no	0							everyweek	4	fewdays	3	weather	7	slightly	2	unaware	6	ped	2	betterlanes	4	ebikes
584	584	M	1	CN	1	26-35	3	Tongji	1	student	8	10	5 to 10 minutes	2	ebike	5	faster	4	ebike	5	faster	4	yes	1	no	0	yes	1		1					everyweek	4	fewdays	3	tiring	5	slightly	2	rules	5	ped	2	betterlanes	4	pedestrians
585	585	F	2	CN	1	18-25	2	Tongji	1	student	8	10	5 to 10 minutes	2	metro	7	convenient	7	metro	7	convenient	7	yes	1	no	0	no	0							sometimes	5	fewdays	3	pollution	6	moderately	3	rules	5	ped	2	betterlanes	4	taxis
586	586	M	1	CN	1	18-25	2	Tongji	1	student	8	15	10 to 20 minutes	3	bicycle	4	comfort	3	metro	7	faster	4	yes	1	no	0	yes	1	1						everyweek	4	fewdays	3	robbery	8	slightly	2	toomany	9	ped	2	moreseparation	5	ebikes
587	587	M	1	CN	1	18-25	2	Tongji	1	student	8	10	5 to 10 minutes	2	bicycle	4	freedom	2	walk	3	faster	4	no	0	no	0	yes	1	1						sometimes	5	fewweeks	4			slightly	2	toomany	9	ped	2	betterlanes	4	ebikes
588	588	M	1	CN	1	18-25	2	Tongji	1	student	8	10	5 to 10 minutes	2	bicycle	4	faster	4	walk	3	cheaper	1	yes	1	yes	1	no	0							sometimes	5	fewdays	3			slightly	2	unaware	6	ped	2	morelanes	3	ebikes
589	589	M	1	CN	1	18-25	2	Tongji	1	student	8	7	5 to 10 minutes	2	bicycle	4	convenient	7	walk	3	freedom	2	no	0	no	0	no	0							everyday	3	fewdays	3			moderately	3	toomany	9	ped	2	moreseparation	5	ebikes
590	590	M	1	CN	1	18-25	2	Tongji	1	student	8	10	5 to 10 minutes	2	metro	7	faster	4	metro	7	faster	4	no	0	no	0	yes	1	1						sometimes	5	fewweeks	4	danger	3	strongly	4	toomany	9	traffic	1	moreseparation	5	bicycles
591	591	M	1	CN	1	18-25	2	Tongji	1	student	8	10	5 to 10 minutes	2	metro	7	convenient	7	walk	3	freedom	2	no	0	no	0	no	0							sometimes	5	fewweeks	4			moderately	3	toomany	9	ped	2	morelanes	3	taxis
592	592	F	2	CN	1	18-25	2	Tongji	1	student	8	10	5 to 10 minutes	2	bicycle	4	comfort	3	metro	7	faster	4	yes	1	no	0	yes	1	1						everyweek	4	fewweeks	4			slightly	2	rules	5	traffic	1	betterlanes	4	ebikes
593	593	M	1	CN	1	18-25	2	Tongji	1	student	8	5	less than 5 minutes	1	taxi	8	comfort	3	bicycle	4	convenient	7	no	0	no	0	no	0							everyday	3	fewdays	3			moderately	3	rules	5	ped	2	moreseparation	5	ebikes
594	594	F	2	CN	1	18-25	2	Tongji	1	student	8	15	10 to 20 minutes	3	walk	3	freedom	2	bicycle	4	freedom	2	yes	1	no	0	yes	1	1						everyweek	4	fewdays	3	pollution	6	moderately	3	toofast	4	ped	2	moreseparation	5	ebikes
595	595	F	2	CN	1	18-25	2	Tongji	1	student	8	15	10 to 20 minutes	3	walk	3	safer	5	metro	7	faster	4	no	0	no	0	yes	1	1						everyweek	4	fewdays	3	weather	7	moderately	3	rules	5	traffic	1	moreseparation	5	nothing
596	596	M	1	CN	1	18-25	2	Tongji	1	student	8	10	5 to 10 minutes	2	metro	7	faster	4	walk	3	freedom	2	yes	1	no	0	yes	1	1						sometimes	5	fewdays	3	tiring	5	slightly	2	toofast	4	traffic	1	betterlanes	4	ebikes
597	597	F	2	CN	1	18-25	2	Tongji	1	student	8	8	5 to 10 minutes	2	bicycle	4	convenient	7	bicycle	4	convenient	7	yes	1	no	0	no	0							everyday	3	fewdays	3			slightly	2	toofast	4	ped	2	moreseparation	5	ebikes
598	598	M	1	CN	1	26-35	3	Tongji	1	student	8	15	10 to 20 minutes	3	walk	3	comfort	3	metro	7	comfort	3	yes	1	no	0	yes	1	1						everyweek	4	fewdays	3	weather	7	moderately	3	toomany	9	ped	2	rulesenforcement	7	ebikes
599	599	M	1	CN	1	18-25	2	Tongji	1	student	8	5	less than 5 minutes	1	walk	3	freedom	2	metro	7	convenient	7	no	0	no	0	yes	1	1						sometimes	5	fewdays	3			moderately	3	rules	5	ped	2	moreseparation	5	buses
600	600	M	1	CN	1	18-25	2	Tongji	1	student	8	10	5 to 10 minutes	2	walk	3	faster	4	walk	3	faster	4	no	0	no	0	no	0							never	6	fewyears	5	weather	7	slightly	2	unaware	6	ped	2	morelanes	3	bicycles
601	601	M	1	CN	1	18-25	2	Tongji	1	student	8	10	5 to 10 minutes	2	walk	3	freedom	2	metro	7	faster	4	yes	1	no	0	yes	1	1						everyweek	4	fewweeks	4			moderately	3	rules	5	ped	2	morelanes	3	ebikes
602	602	M	1	CN	1	18-25	2	Tongji	1	student	8	10	5 to 10 minutes	2	walk	3	reliable	8	bicycle	4	faster	4	yes	1	no	0	no	0							everyweek	4	fewdays	3	weather	7	moderately	3	rules	5	traffic	1	moreseparation	5	pedestrians
603	603	F	2	CN	1	18-25	2	Tongji	1	student	8	5	less than 5 minutes	1	walk	3	freedom	2	bicycle	4	convenient	7	no	0	no	0	no	0							everyweek	4	fewdays	3	weather	7	slightly	2	toofast	4	ped	2	moreseparation	5	ebikes
604	604	F	2	CN	1	18-25	2	Tongji	1	student	8	5	less than 5 minutes	1	bicycle	4	cheaper	1	walk	3	cheaper	1	yes	1	no	0	no	0							everyweek	4	fewdays	3			no	1			ped	2	moreseparation	5	cars
605	605	M	1	CN	1	18-25	2	Tongji	1	student	8	10	5 to 10 minutes	2	metro	7	cheaper	1	bicycle	4	convenient	7	yes	1	no	0	yes	1	1						everyweek	4	fewdays	3	tiring	5	slightly	2	toomany	9	ped	2	moreseparation	5	taxis
606	606	M	1	CN	1	18-25	2	Tongji	1	student	8	5	less than 5 minutes	1	bicycle	4	faster	4	bicycle	4	freedom	2	yes	1	no	0	yes	1	1						everyday	3	fewdays	3	weather	7	moderately	3	rules	5	ped	2	morelanes	3	ebikes
607	607	M	1	CN	1	18-25	2	Tongji	1	student	8	5	less than 5 minutes	1	walk	3	freedom	2	walk	3	freedom	2	yes	1	no	0	no	0							sometimes	5	fewweeks	4			moderately	3	notcareful	3	ped	2	moreseparation	5	taxis
608	608	F	2	CN	1	18-25	2	Tongji	1	student	8	15	10 to 20 minutes	3	metro	7	convenient	7	walk	3	freedom	2	no	0	no	0	no	0							everyweek	4	fewdays	3			slightly	2	toomany	9	ped	2	betterlanes	4	taxis
609	609	F	2	CN	1	18-25	2	Tongji	1	student	8	150	above 90 minutes	8	metro	7	convenient	7	metro	7	convenient	7	yes	1	no	0	no	0							everyweek	4	fewdays	3			slightly	2	rules	5	ped	2	morelanes	3	ebikes
610	610	F	2	CN	1	18-25	2	Tongji	1	student	8	5	less than 5 minutes	1	walk	3	freedom	2	metro	7	faster	4	yes	1	no	0	no	0							everyweek	4	fewdays	3	unskilled	4	moderately	3	rules	5	ped	2	moreseparation	5	ebikes
611	611	F	2	CN	1	18-25	2	Tongji	1	student	8	10	5 to 10 minutes	2	bicycle	4	faster	4	walk	3	freedom	2	yes	1	yes	1	yes	1	1						everyweek	4	fewdays	3	pollution	6	slightly	2	rules	5	ped	2	moreseparation	5	ebikes
612	612	M	1	CN	1	18-25	2	Tongji	1	student	8	8	5 to 10 minutes	2	car	9	comfort	3	metro	7	cheaper	1	no	0	no	0	no	0							sometimes	5	fewdays	3	unskilled	4	moderately	3	rules	5	ped	2	moreseparation	5	ebikes
613	613	F	2	CN	1	18-25	2	Tongji	1	student	8	60	45 to 60 minutes	6	walk	3	freedom	2	metro	7	reliable	8	yes	1	no	0	no	0							sometimes	5	fewweeks	4			slightly	2	rules	5	ped	2	moreseparation	5	ebikes
614	614	M	1	CN	1	18-25	2	Tongji	1	student	8	5	less than 5 minutes	1	metro	7	cheaper	1	bicycle	4	freedom	2	no	0	no	0	no	0							everyday	3	fewdays	3	weather	7	moderately	3	rules	5	ped	2	morelanes	3	ebikes
615	615	M	1	CN	1	18-25	2	Tongji	1	student	8	5	less than 5 minutes	1	bicycle	4	convenient	7	walk	3	convenient	7	yes	1	no	0	no	0							everyweek	4	fewdays	3			moderately	3	rules	5	ped	2	morelanes	3	ebikes
616	616	M	1	CN	1	26-35	3	Tongji	1	student	8	10	5 to 10 minutes	2	walk	3	freedom	2	metro	7	faster	4	yes	1	no	0	no	0							sometimes	5	fewdays	3	weather	7	slightly	2	toomany	9	ped	2	betterlanes	4	buses
617	617	F	2	CN	1	under18	1	Tongji	1	student	8	10	5 to 10 minutes	2	walk	3	convenient	7	metro	7	convenient	7	yes	1	no	0	no	0							sometimes	5	fewweeks	4			slightly	2	notcareful	3	ped	2	morelanes	3	ebikes
618	618	M	1	CN	1	18-25	2	Tongji	1	student	8	5	less than 5 minutes	1	walk	3	cheaper	1	metro	7	faster	4	yes	1	no	0	no	0							everyweek	4	fewdays	3	weather	7	moderately	3	toomany	9	ped	2	morelanes	3	taxis
619	619	F	2	CN	1	18-25	2	Tongji	1	student	8	10	5 to 10 minutes	2	bicycle	4	convenient	7	metro	7	faster	4	yes	1	no	0	yes	1	1						everyweek	4	fewdays	3			moderately	3	notcareful	3	ped	2	moreseparation	5	ebikes
620	620	M	1	CN	1	18-25	2	Tongji	1	student	8	10	5 to 10 minutes	2	walk	3	convenient	7	walk	3	convenient	7	yes	1	no	0	yes	1	1						sometimes	5	fewyears	5	robbery	8	moderately	3	rules	5	traffic	1	moreseparation	5	ebikes
621	621	M	1	CN	1	18-25	2	Tongji	1	student	8	8	5 to 10 minutes	2	walk	3	freedom	2	walk	3	freedom	2	yes	1	no	0	no	0							everyweek	4	fewdays	3			strongly	4	toomany	9	ped	2	moreseparation	5	cars
622	622	M	1	CN	1	18-25	2	Tongji	1	student	8	5	less than 5 minutes	1	bicycle	4	freedom	2	metro	7	faster	4	yes	1	no	0	yes	1	1						sometimes	5	fewdays	3	weather	7	slightly	2	rules	5	ped	2	betterlanes	4	ebikes
623	623	F	2	CN	1	18-25	2	Tongji	1	student	8	10	5 to 10 minutes	2	metro	7	faster	4	metro	7	faster	4	yes	1	no	0	no	0							never	6	never	7	unskilled	4	slightly	2	notcareful	3	ped	2	moreseparation	5	ebikes
624	624	F	2	CN	1	18-25	2	Tongji	1	student	8	3	less than 5 minutes	1	car	9	comfort	3	metro	7	cheaper	1	no	0	no	0	no	0							sometimes	5	fewdays	3			moderately	3	toofast	4	ped	2	moreseparation	5	ebikes
625	625	M	1	foreigner	2	18-25	2	Tongji	1	student	8	10	5 to 10 minutes	2	walk	3	cheaper	1	metro	7	faster	4	yes	1	no	0	no	0							sometimes	5	fewweeks	4			moderately	3	rules	5	ped	2	rulesenforcement	7	ebikes
626	626	M	1	CN	1	18-25	2	Tongji	1	student	8	10	5 to 10 minutes	2	metro	7	faster	4	metro	7	comfort	3	yes	1	no	0	yes	1	1						sometimes	5	fewweeks	4	robbery	8	slightly	2	rules	5	ped	2	morelanes	3	taxis
627	627	F	2	CN	1	18-25	2	Tongji	1	student	8	10	5 to 10 minutes	2	car	9	freedom	2	metro	7	faster	4	no	0	no	0	yes	1	1						everyday	3	fewdays	3			slightly	2	toomany	9	ped	2	betterlanes	4	buses
628	628	M	1	CN	1	18-25	2	Tongji	1	student	8	10	5 to 10 minutes	2	walk	3	cheaper	1	metro	7	faster	4	no	0	no	0	yes	1			1				sometimes	5	fewweeks	4	danger	3	moderately	3	rules	5	ped	2	betterlanes	4	ebikes
629	629	M	1	CN	1	18-25	2	Tongji	1	student	8	8	5 to 10 minutes	2	car	9	comfort	3	metro	7	faster	4	yes	1	no	0	no	0							everyday	3	fewdays	3			slightly	2	rules	5	traffic	1	betterlanes	4	nothing
630	630	M	1	CN	1	18-25	2	Tongji	1	student	8	5	less than 5 minutes	1	walk	3	comfort	3	walk	3	freedom	2	no	0	no	0	yes	1	1						sometimes	5	fewdays	3			moderately	3	notcareful	3	ped	2	moreseparation	5	ebikes
631	631	M	1	CN	1	18-25	2	Tongji	1	student	8	5	less than 5 minutes	1	walk	3	freedom	2	walk	3	freedom	2	no	0	no	0	no	0							everyweek	4	fewweeks	4	tiring	5	moderately	3	notcareful	3	ped	2	betterlanes	4	ebikes
632	632	M	1	CN	1	18-25	2	Tongji	1	student	8	8	5 to 10 minutes	2	walk	3	faster	4	metro	7	convenient	7	yes	1	no	0	no	0							everyweek	4	fewdays	3			no	1			ped	2	moreseparation	5	nothing
633	633	M	1	CN	1	18-25	2	Tongji	1	student	8	2	less than 5 minutes	1	metro	7	convenient	7	metro	7	reliable	8	no	0	yes	1	yes	1			1				everyweek	4	fewdays	3	weather	7	slightly	2	notcareful	3	ped	2	moreseparation	5	ebikes
634	634	F	2	CN	1	18-25	2	Tongji	1	student	8	10	5 to 10 minutes	2	bicycle	4	freedom	2	bicycle	4	faster	4	yes	1	no	0	yes	1	1						everyday	3	fewdays	3	robbery	8	moderately	3	unaware	6	ped	2	betterlanes	4	ebikes
635	635	F	2	CN	1	18-25	2	Tongji	1	student	8	5	less than 5 minutes	1	bicycle	4	freedom	2	walk	3	convenient	7	no	0	no	0	no	0							everyday	3	fewdays	3	robbery	8	slightly	2	rules	5	ped	2	moreseparation	5	nothing
636	636	F	2	CN	1	18-25	2	Tongji	1	student	8	10	5 to 10 minutes	2	bicycle	4	comfort	3	metro	7	convenient	7	yes	1	no	0	yes	1	1						everyweek	4	fewdays	3	pollution	6	moderately	3	toofast	4	ped	2	rulesenforcement	7	ebikes
637	637	M	1	CN	1	18-25	2	Tongji	1	student	8	15	10 to 20 minutes	3	metro	7	reliable	8	metro	7	faster	4	no	0	no	0	yes	1	1						sometimes	5	fewweeks	4	robbery	8	slightly	2	unaware	6	ped	2	moreseparation	5	bicycles
638	638	F	2	CN	1	18-25	2	Tongji	1	student	8	15	10 to 20 minutes	3	bicycle	4	freedom	2	bicycle	4	freedom	2	yes	1	no	0	no	0							everyday	3	fewdays	3	weather	7	moderately	3	unaware	6	ped	2	moreseparation	5	ebikes
639	639	F	2	CN	1	18-25	2	Tongji	1	student	8	15	10 to 20 minutes	3	bicycle	4	freedom	2	metro	7	convenient	7	yes	1	no	0	yes	1	1						everyday	3	fewdays	3			no	1			ped	2	moreseparation	5	ebikes
640	640	M	1	CN	1	18-25	2	Tongji	1	workout	10	30	20 to 30 minutes	4	metro	7	reliable	8	metro	7	reliable	8	yes	1	no	0	no	0							everyday	3	fewdays	3			moderately	3	rules	5	ped	2	rulesenforcement	7	ebikes
641	641	F	2	CN	1	18-25	2	Tongji	1	student	8	15	10 to 20 minutes	3	ebike	5	freedom	2	walk	3	convenient	7	no	0	no	0	yes	1		1					sometimes	5	fewweeks	4			slightly	2	rules	5	ped	2	moreseparation	5	nothing
642	642	M	1	CN	1	18-25	2	Tongji	1	student	8	15	10 to 20 minutes	3	walk	3	cheaper	1	walk	3	cheaper	1	yes	1	no	0	yes	1	1						everyday	3	fewdays	3			moderately	3	rules	5	ped	2	moreseparation	5	pedestrians
643	643	F	2	CN	1	18-25	2	Tongji	1	student	8	15	10 to 20 minutes	3	walk	3	healthy	9	metro	7	comfort	3	yes	1	yes	1	no	0							sometimes	5	fewweeks	4			no	1			ped	2	moreseparation	5	nothing
644	644	M	1	CN	1	18-25	2	Tongji	1	student	8	10	5 to 10 minutes	2	ebike	5	convenient	7	walk	3	convenient	7	no	0	no	0	no	0							sometimes	5	fewweeks	4			strongly	4	rules	5	ped	2	morelanes	3	ebikes
645	645	F	2	CN	1	18-25	2	Tongji	1	student	8	10	5 to 10 minutes	2	metro	7	comfort	3	metro	7	comfort	3	no	0	no	0	no	0							everyday	3	fewdays	3			no	1			traffic	1	moreseparation	5	buses
646	646	M	1	CN	1	18-25	2	Tongji	1	student	8	10	5 to 10 minutes	2	bicycle	4	faster	4	bicycle	4	freedom	2	yes	1	no	0	no	0							everyday	3	fewdays	3	danger	3	slightly	2	toomany	9	ped	2	morelanes	3	ebikes
647	647	M	1	CN	1	18-25	2	Tongji	1	student	8	10	5 to 10 minutes	2	bicycle	4	freedom	2	bicycle	4	freedom	2	no	0	yes	1	yes	1	1						everyday	3	fewdays	3	robbery	8	slightly	2	toofast	4	ped	2	morelanes	3	ebikes
648	648	F	2	CN	1	46-55	5	Tongji	1	workin	9	60	45 to 60 minutes	6	metro	7	faster	4	bicycle	4	freedom	2	yes	1	no	0	yes	1	1						everyweek	4	fewdays	3			no	1			traffic	1	betterlanes	4	ebikes
649	649	M	1	CN	1	18-25	2	Tongji	1	student	8	3	less than 5 minutes	1	bicycle	4	faster	4	bicycle	4	faster	4	yes	1	no	0	yes	1	1						everyday	3	fewdays	3			no	1			ped	2	morelanes	3	pedestrians
650	650	M	1	CN	1	18-25	2	Tongji	1	student	8	15	10 to 20 minutes	3	walk	3	shortdist	7	walk	3	convenient	7	yes	1	yes	1	yes	1	1						sometimes	5	fewweeks	4	unskilled	4	slightly	2	rules	5	ped	2	moreseparation	5	ebikes
651	651	F	2	CN	1	26-35	3	Tongji	1	student	8	20	10 to 20 minutes	3	metro	7	faster	4	metro	7	faster	4	yes	1	no	0	yes	1		1					sometimes	5	fewdays	3	weather	7	moderately	3	rules	5	ped	2	morelanes	3	nothing
652	652	M	1	CN	1	36-45	4	Tongji	1	workout	10	60	45 to 60 minutes	6	metro	7	convenient	7	metro	7	convenient	7	yes	1	no	0	no	0							everyweek	4	fewdays	3			no	1			ped	2	rulesenforcement	7	ebikes
653	653	M	1	CN	1	18-25	2	Tongji	1	student	8	60	45 to 60 minutes	6	metro	7	faster	4	metro	7	faster	4	yes	1	no	0	yes	1	1	1	1				everyday	3	fewdays	3			moderately	3	rules	5	traffic	1	moreseparation	5	ebikes
654	654	M	1	CN	1	18-25	2	Tongji	1	student	8	10	5 to 10 minutes	2	walk	3	cheaper	1	bicycle	4	freedom	2	yes	1	no	0	yes	1	1						everyday	3	fewdays	3	danger	3	moderately	3	rules	5	ped	2	betterlanes	4	ebikes
655	655	F	2	CN	1	18-25	2	Tongji	1	student	8	20	10 to 20 minutes	3	walk	3	freedom	2	walk	3	freedom	2	yes	1	no	0	yes	1	1						sometimes	5	fewweeks	4	weather	7	slightly	2	rules	5	ped	2	moreseparation	5	ebikes
656	656	M	1	CN	1	26-35	3	Tongji	1	workin	9	30	20 to 30 minutes	4	metro	7	faster	4	car	9	freedom	2	no	0	yes	1	no	0							sometimes	5	fewweeks	4			moderately	3	toofast	4	ped	2	moreseparation	5	ebikes
657	657	M	1	CN	1	18-25	2	Tongji	1	student	8	10	5 to 10 minutes	2	bicycle	4	faster	4	bicycle	4	faster	4	yes	1	no	0	yes	1	1						everyweek	4	fewdays	3	robbery	8	slightly	2	toofast	4	ped	2	betterlanes	4	ebikes
658	658	M	1	CN	1	18-25	2	Tongji	1	student	8	5	less than 5 minutes	1	metro	7	faster	4	walk	3	convenient	7	no	0	no	0	no	0							sometimes	5	fewdays	3			no	1			traffic	1	moreseparation	5	nothing
659	659	M	1	CN	1	18-25	2	Tongji	1	student	8	5	less than 5 minutes	1	walk	3	freedom	2	walk	3	comfort	3	yes	1	no	0	yes	1		1					sometimes	5	fewweeks	4			slightly	2	notcareful	3	ped	2	morelanes	3	ebikes
660	660	F	2	CN	1	18-25	2	Tongji	1	student	8	5	less than 5 minutes	1	metro	7	cheaper	1	metro	7	cheaper	1	yes	1	no	0	no	0							everyday	3	fewweeks	4			moderately	3	notcareful	3	ped	2	rulesenforcement	7	ebikes
661	661	F	2	CN	1	36-45	4	Tongji	1	workin	9	20	10 to 20 minutes	3	bus	6	safer	5	metro	7	faster	4	yes	1	no	0	yes	1	1			1			everyweek	4	fewweeks	4	danger	3	slightly	2	rules	5	traffic	1	morelanes	3	ebikes
662	662	M	1	CN	1	18-25	2	Tongji	1	student	8	10	5 to 10 minutes	2	walk	3	freedom	2	metro	7	convenient	7	yes	1	no	0	yes	1	1						sometimes	5	fewweeks	4			moderately	3	notcareful	3	ped	2	morelanes	3	ebikes
663	663	F	2	CN	1	18-25	2	Tongji	1	student	8	10	5 to 10 minutes	2	walk	3	freedom	2	bus	6	cheaper	1	no	0	no	0	no	0							everyweek	4	fewdays	3	weather	7	slightly	2	rules	5	ped	2	moreseparation	5	ebikes
664	664	F	2	CN	1	18-25	2	Tongji	1	student	8	10	5 to 10 minutes	2	walk	3	comfort	3	metro	7	faster	4	yes	1	no	0	yes	1	1						never	6	fewdays	3	robbery	8	moderately	3	rules	5	ped	2	moreseparation	5	ebikes
665	665	M	1	CN	1	18-25	2	Tongji	1	student	8	10	5 to 10 minutes	2	metro	7	faster	4	walk	3	freedom	2	yes	1	no	0	no	0							everyweek	4	fewdays	3	unskilled	4	moderately	3	rules	5	ped	2	moreseparation	5	pedestrians
666	666	M	1	CN	1	18-25	2	Tongji	1	student	8	10	5 to 10 minutes	2	walk	3	faster	4	walk	3	freedom	2	no	0	yes	1	yes	1		1					sometimes	5	fewdays	3			moderately	3	rules	5	ped	2	morelanes	3	cars
667	667	F	2	CN	1	18-25	2	Tongji	1	student	8	30	20 to 30 minutes	4	bicycle	4	faster	4	walk	3	freedom	2	yes	1	no	0	yes	1	1						everyweek	4	fewdays	3	danger	3	moderately	3	rules	5	ped	2	moreseparation	5	ebikes
668	668	F	2	CN	1	18-25	2	Tongji	1	student	8	15	10 to 20 minutes	3	walk	3	comfort	3	metro	7	reliable	8	no	0	no	0	yes	1	1						everyweek	4	fewdays	3	weather	7	strongly	4	toofast	4	ped	2	moreseparation	5	buses
669	669	F	2	CN	1	18-25	2	Tongji	1	student	8	5	less than 5 minutes	1	car	9	comfort	3	metro	7	cheaper	1	no	0	no	0	no	0							everyweek	4	fewdays	3			slightly	2	rules	5	ped	2	moreseparation	5	taxis
670	670	F	2	CN	1	18-25	2	Tongji	1	student	8	5	less than 5 minutes	1	walk	3	freedom	2	metro	7	faster	4	yes	1	no	0	no	0							everyweek	4	fewdays	3			slightly	2	rules	5	ped	2	moreseparation	5	ebikes
671	671	F	2	CN	1	18-25	2	Tongji	1	student	8	5	less than 5 minutes	1	car	9	comfort	3	metro	7	faster	4	no	0	no	0	yes	1	1	1					everyweek	4	fewdays	3			slightly	2	rules	5	ped	2	moreseparation	5	ebikes
672	672	M	1	CN	1	18-25	2	Tongji	1	student	8	5	less than 5 minutes	1	skate	10	faster	4	walk	3	freedom	2	no	0	no	0	yes	1	1						everyweek	4	fewweeks	4	weather	7	slightly	2	toofast	4	ped	2	morelanes	3	cars
673	673	F	2	CN	1	18-25	2	Tongji	1	student	8	5	less than 5 minutes	1	bicycle	4	faster	4	bicycle	4	faster	4	yes	1	no	0	yes	1	1						everyday	3	fewdays	3			slightly	2	toomany	9	traffic	1	moreseparation	5	ebikes
675	675	F	2	CN	1	under18	1	Tongji	1	student	8	120	above 90 minutes	8	metro	7	faster	4	metro	7	faster	4	yes	1	yes	1	yes	1	1						sometimes	5	fewdays	3	weather	7	slightly	2	toomany	9	ped	2	moreseparation	5	nothing
676	676	F	2	CN	1	18-25	2	Tongji	1	student	8	5	less than 5 minutes	1	bicycle	4	faster	4	walk	3	freedom	2	yes	1	no	0	no	0							everyweek	4	fewdays	3	weather	7	slightly	2	rules	5	ped	2	moreseparation	5	ebikes
677	677	F	2	CN	1	18-25	2	Tongji	1	student	8	60	45 to 60 minutes	6	metro	7	convenient	7	metro	7	convenient	7	yes	1	no	0	no	0							never	6	never	7	unskilled	4	slightly	2	rules	5	traffic	1	moreseparation	5	ebikes
678	678	F	2	CN	1	18-25	2	Tongji	1	student	8	20	10 to 20 minutes	3	bicycle	4	cheaper	1	bicycle	4	freedom	2	yes	1	no	0	no	0							everyday	3	fewdays	3			slightly	2	rules	5	ped	2	none	9	ebikes
679	679	M	1	CN	1	26-35	3	Tongji	1	student	8	20	10 to 20 minutes	3	metro	7	freedom	2	bicycle	4	faster	4	yes	1	yes	1	yes	1	1						everyday	3	fewdays	3			moderately	3	notcareful	3	ped	2	morelanes	3	ebikes
680	680	M	1	CN	1	18-25	2	Tongji	1	student	8	480	45 to 60 minutes	6	metro	7	convenient	7	metro	7	convenient	7	yes	1	no	0	yes	1	1						everyday	3	fewdays	3	robbery	8	moderately	3	rules	5	ped	2	moreseparation	5	pedestrians
681	681	F	2	CN	1	18-25	2	Tongji	1	student	8	20	10 to 20 minutes	3	bicycle	4	freedom	2	bicycle	4	freedom	2	yes	1	no	0	yes	1	1						everyday	3	fewdays	3			slightly	2	rules	5	ped	2	moreseparation	5	ebikes
682	682	M	1	CN	1	18-25	2	Tongji	1	student	8	5	less than 5 minutes	1	bicycle	4	convenient	7	bicycle	4	convenient	7	yes	1	no	0	yes	1	1						everyday	3	fewdays	3	robbery	8	slightly	2	notcareful	3	ped	2	moreseparation	5	buses
683	683	F	2	CN	1	18-25	2	Tongji	1	student	8	8	5 to 10 minutes	2	walk	3	comfort	3	walk	3	comfort	3	yes	1	no	0	yes	1	1						everyweek	4	fewdays	3			no	1			ped	2	betterlanes	4	buses
684	684	M	1	CN	1	under18	1	Tongji	1	student	8	5	less than 5 minutes	1	bicycle	4	faster	4	walk	3	freedom	2	yes	1	no	0	yes	1	1						everyweek	4	fewdays	3			moderately	3	unaware	6	ped	2	moreseparation	5	taxis
685	685	F	2	CN	1	18-25	2	Tongji	1	student	8	10	5 to 10 minutes	2	bicycle	4	comfort	3	bicycle	4	freedom	2	yes	1	no	0	no	0							sometimes	5	fewdays	3			moderately	3	unaware	6	ped	2	betterlanes	4	ebikes
686	686	F	2	CN	1	18-25	2	Tongji	1	student	8	10	5 to 10 minutes	2	walk	3	freedom	2	metro	7	faster	4	yes	1	yes	1	yes	1	1						sometimes	5	fewweeks	4	weather	7	moderately	3	rules	5	ped	2	moreseparation	5	ebikes
687	687	M	1	CN	1	26-35	3	Tongji	1	workin	9	30	20 to 30 minutes	4	bicycle	4	healthy	9	car	9	faster	4	no	0	yes	1	no	0	1						everyweek	4	fewdays	3	weather	7	moderately	3	rules	5	ped	2	rulesenforcement	7	ebikes
688	688	M	1	CN	1	18-25	2	Tongji	1	student	8	20	10 to 20 minutes	3	walk	3	freedom	2	metro	7	faster	4	yes	1	no	0	no	0							everyweek	4	fewdays	3	danger	3	slightly	2	notcareful	3	ped	2	morelanes	3	cars
689	689	M	1	CN	1	26-35	3	Tongji	1	workin	9	10	5 to 10 minutes	2	walk	3	freedom	2	car	9	convenient	7	no	0	yes	1	no	0							everyweek	4	fewdays	3			slightly	2	builtenvironment	7	ped	2	betterlanes	4	ebikes
690	690	F	2	CN	1	18-25	2	Tongji	1	student	8	15	10 to 20 minutes	3	bicycle	4	faster	4	metro	7	faster	4	no	0	no	0	no	0							never	6	fewdays	3			slightly	2	toomany	9	ped	2	rulesenforcement	7	buses
691	691	F	2	CN	1	18-25	2	Tongji	1	workout	10	20	10 to 20 minutes	3	bicycle	4	cheaper	1	bicycle	4	cheaper	1	yes	1	yes	1	no	0	1						everyday	3	fewdays	3			moderately	3	rules	5	ped	2	morelanes	3	ebikes
692	692	M	1	CN	1	18-25	2	Tongji	1	student	8	15	10 to 20 minutes	3	taxi	8	faster	4	metro	7	cheaper	1	no	0	no	0	yes	1	1						everyday	3	fewdays	3	tiring	5	slightly	2	unaware	6	ped	2	betterlanes	4	cars
693	693	F	2	CN	1	18-25	2	Tongji	1	student	8	5	less than 5 minutes	1	metro	7	faster	4	walk	3	cheaper	1	yes	1	yes	1	yes	1	1						never	6	never	7	unskilled	4	slightly	2	notcareful	3	ped	2	moreseparation	5	taxis
694	694	M	1	CN	1	18-25	2	Tongji	1	student	8	10	5 to 10 minutes	2	metro	7	faster	4	walk	3	convenient	7	yes	1	no	0	yes	1	1						everyweek	4	fewweeks	4	unskilled	4	moderately	3	toomany	9	ped	2	betterlanes	4	cars
695	695	M	1	CN	1	18-25	2	Tongji	1	student	8	10	5 to 10 minutes	2	walk	3	cheaper	1	walk	3	cheaper	1	yes	1	no	0	yes	1	1						sometimes	5	fewweeks	4	danger	3	moderately	3	notcareful	3	traffic	1	betterlanes	4	bicycles
696	696	M	1	CN	1	18-25	2	Tongji	1	student	8	10	5 to 10 minutes	2	walk	3	freedom	2	walk	3	freedom	2	yes	1	no	0	no	0							sometimes	5	fewdays	3	unskilled	4	moderately	3	rules	5	ped	2	betterlanes	4	ebikes
697	697	F	2	CN	1	36-45	4	Tongji	1	workin	9	60	45 to 60 minutes	6	metro	7	faster	4	walk	3	convenient	7	yes	1	yes	1	yes	1	1						everyday	3	fewdays	3			slightly	2	rules	5	ped	2	moreseparation	5	ebikes
698	698	F	2	CN	1	26-35	3	Tongji	1	student	8	15	10 to 20 minutes	3	metro	7	faster	4	bicycle	4	freedom	2	yes	1	no	0	yes	1	1						everyday	3	fewdays	3	unskilled	4	slightly	2	rules	5	ped	2	moreseparation	5	ebikes
699	699	F	2	CN	1	18-25	2	Tongji	1	student	8	10	5 to 10 minutes	2	walk	3	convenient	7	metro	7	faster	4	yes	1	no	0	no	0							sometimes	5	fewweeks	4	weather	7	slightly	2	rules	5	ped	2	morelanes	3	cars
700	700	M	1	CN	1	18-25	2	Tongji	1	student	8	5	less than 5 minutes	1	walk	3	freedom	2	metro	7	cheaper	1	yes	1	no	0	yes	1	1						sometimes	5	fewdays	3	weather	7	slightly	2	rules	5	ped	2	betterlanes	4	ebikes
701	701	F	2	CN	1	18-25	2	Tongji	1	student	8	5	less than 5 minutes	1	walk	3	freedom	2	walk	3	freedom	2	yes	1	yes	1	yes	1	1						sometimes	5	fewdays	3	weather	7	slightly	2	notcareful	3	ped	2	betterlanes	4	taxis
702	702	M	1	CN	1	18-25	2	Tongji	1	student	8	20	10 to 20 minutes	3	metro	7	reliable	8	bicycle	4	faster	4	yes	1	no	0	yes	1	1						everyweek	4	fewdays	3	robbery	8	moderately	3	rules	5	ped	2	moreseparation	5	ebikes
703	703	F	2	CN	1	18-25	2	Tongji	1	student	8	5	less than 5 minutes	1	bicycle	4	faster	4	walk	3	freedom	2	no	0	no	0	no	0							sometimes	5	fewweeks	4			moderately	3	toomany	9	ped	2	moreseparation	5	nothing
704	704	M	1	CN	1	18-25	2	Tongji	1	student	8	5	less than 5 minutes	1	walk	3	freedom	2	bicycle	4	faster	4	yes	1	no	0	no	0							everyday	3	fewdays	3			slightly	2	toomany	9	ped	2	betterlanes	4	bicycles
705	705	M	1	CN	1	18-25	2	Tongji	1	student	8	10	5 to 10 minutes	2	bicycle	4	faster	4	bicycle	4	faster	4	yes	1	no	0	yes	1	1						everyday	3	fewdays	3			slightly	2	notcareful	3	ped	2	moreseparation	5	nothing
706	706	F	2	CN	1	18-25	2	Tongji	1	student	8	10	5 to 10 minutes	2	walk	3	comfort	3	walk	3	comfort	3	no	0	no	0	yes	1	1						sometimes	5	fewweeks	4	pollution	6	slightly	2	rules	5	ped	2	morelanes	3	ebikes
707	707	M	1	CN	1	18-25	2	Tongji	1	student	8	10	5 to 10 minutes	2	walk	3	freedom	2	ebike	5	faster	4	no	0	no	0	yes	1	1						sometimes	5	fewweeks	4			slightly	2	rules	5	ped	2	moreseparation	5	ebikes
708	708	F	2	CN	1	18-25	2	Tongji	1	student	8	7	5 to 10 minutes	2	bicycle	4	freedom	2	bicycle	4	freedom	2	yes	1	no	0	yes	1	1						everyday	3	fewdays	3			moderately	3	rules	5	ped	2	moreseparation	5	cars
709	709	M	1	CN	1	18-25	2	Tongji	1	student	8	5	less than 5 minutes	1	walk	3	comfort	3	walk	3	freedom	2	yes	1	no	0	no	0							sometimes	5	fewdays	3			slightly	2	rules	5	ped	2	moreseparation	5	ebikes
710	710	F	2	CN	1	18-25	2	Tongji	1	student	8	10	5 to 10 minutes	2	walk	3	convenient	7	metro	7	convenient	7	no	0	no	0	no	0							sometimes	5	fewweeks	4			moderately	3	builtenvironment	7	ped	2	betterlanes	4	cars
711	711	F	2	CN	1	under18	1	Tongji	1	student	8	5	less than 5 minutes	1	metro	7	faster	4	metro	7	convenient	7	yes	1	no	0	no	0							everyweek	4	fewdays	3			slightly	2	toomany	9	ped	2	morelanes	3	ebikes
712	712	F	2	CN	1	18-25	2	Tongji	1	student	8	5	less than 5 minutes	1	walk	3	freedom	2	metro	7	convenient	7	yes	1	no	0	no	0							everyweek	4	fewdays	3			slightly	2	rules	5	ped	2	betterlanes	4	ebikes
713	713	F	2	CN	1	18-25	2	Tongji	1	student	8	10	5 to 10 minutes	2	walk	3	convenient	7	metro	7	convenient	7	yes	1	no	0	no	0							everyweek	4	fewdays	3			moderately	3	unaware	6	traffic	1	moreseparation	5	ebikes
714	714	F	2	CN	1	18-25	2	Tongji	1	student	8	15	10 to 20 minutes	3	walk	3	convenient	7	metro	7	convenient	7	yes	1	no	0	no	0							sometimes	5	fewdays	3			slightly	2	toomany	9	ped	2	moreseparation	5	cars
715	715	F	2	CN	1	18-25	2	Tongji	1	student	8	10	5 to 10 minutes	2	walk	3	comfort	3	bicycle	4	faster	4	yes	1	no	0	yes	1		1					sometimes	5	fewweeks	4	danger	3	moderately	3	rules	5	ped	2	moreseparation	5	cars
716	716	F	2	CN	1	18-25	2	Tongji	1	student	8	10	5 to 10 minutes	2	bicycle	4	faster	4	bicycle	4	faster	4	yes	1	no	0	no	0	1						everyday	3	fewdays	3			slightly	2	notcareful	3	ped	2	moreseparation	5	ebikes
717	717	F	2	CN	1	18-25	2	Tongji	1	student	8	10	5 to 10 minutes	2	walk	3	convenient	7	metro	7	faster	4	yes	1	no	0	no	0							sometimes	5	fewweeks	4			moderately	3	notcareful	3	traffic	1	morelanes	3	ebikes
718	718	F	2	CN	1	18-25	2	Tongji	1	student	8	10	5 to 10 minutes	2	walk	3	freedom	2	bicycle	4	cheaper	1	yes	1	no	0	no	0							sometimes	5	fewdays	3			slightly	2	rules	5	ped	2	betterlanes	4	pedestrians
719	719	F	2	CN	1	18-25	2	Tongji	1	student	8	10	5 to 10 minutes	2	walk	3	convenient	7	metro	7	cheaper	1	yes	1	no	0	no	0							sometimes	5	fewweeks	4			slightly	2	rules	5	ped	2	moreseparation	5	ebikes
720	720	F	2	CN	1	18-25	2	Tongji	1	student	8	10	5 to 10 minutes	2	walk	3	healthy	9	bus	6	cheaper	1	yes	1	no	0	yes	1	1						sometimes	5	fewweeks	4	weather	7	slightly	2	rules	5	traffic	1	moreseparation	5	ebikes
721	721	M	1	CN	1	18-25	2	Tongji	1	student	8	10	5 to 10 minutes	2	walk	3	freedom	2	walk	3	comfort	3	yes	1	no	0	no	0							sometimes	5	fewweeks	4	weather	7	moderately	3	toomany	9	ped	2	morelanes	3	cars
722	722	M	1	CN	1	18-25	2	Tongji	1	student	8	10	5 to 10 minutes	2	bicycle	4	faster	4	walk	3	convenient	7	yes	1	no	0	no	0							everyday	3	fewdays	3			moderately	3	rules	5	ped	2	moreseparation	5	ebikes
723	723	F	2	CN	1	18-25	2	Tongji	1	student	8	10	5 to 10 minutes	2	walk	3	freedom	2	walk	3	freedom	2	no	0	no	0	no	0							sometimes	5	fewweeks	4			moderately	3	rules	5	ped	2	moreseparation	5	ebikes
724	724	F	2	CN	1	18-25	2	Tongji	1	student	8	5	less than 5 minutes	1	metro	7	faster	4	walk	3	freedom	2	yes	1	no	0	yes	1	1						everyweek	4	fewdays	3	weather	7	moderately	3	toomany	9	ped	2	morelanes	3	ebikes
725	725	F	2	CN	1	18-25	2	Tongji	1	student	8	10	5 to 10 minutes	2	walk	3	freedom	2	walk	3	freedom	2	no	0	no	0	yes	1	1						sometimes	5	fewweeks	4	tiring	5	slightly	2	rules	5	ped	2	morelanes	3	cars
726	726	F	2	CN	1	18-25	2	Tongji	1	student	8	15	10 to 20 minutes	3	walk	3	freedom	2	metro	7	faster	4	yes	1	no	0	yes	1	1						everyweek	4	fewdays	3	tiring	5	slightly	2	rules	5	ped	2	betterlanes	4	pedestrians
727	727	M	1	CN	1	18-25	2	Tongji	1	student	8	10	5 to 10 minutes	2	car	9	freedom	2	walk	3	freedom	2	yes	1	no	0	no	0							sometimes	5	fewweeks	4	unskilled	4	moderately	3	toomany	9	ped	2	morelanes	3	ebikes
728	728	M	1	CN	1	26-35	3	Tongji	1	student	8	90	60 to 90 minutes	7	metro	7	faster	4	metro	7	faster	4	no	0	no	0	no	0							everyday	3	fewdays	3			moderately	3	rules	5	ped	2	betterlanes	4	ebikes
729	729	M	1	CN	1	18-25	2	Tongji	1	student	8	5	less than 5 minutes	1	walk	3	freedom	2	metro	7	faster	4	yes	1	no	0	yes	1	1						sometimes	5	fewdays	3			slightly	2	unaware	6	ped	2	betterlanes	4	cars
730	730	M	1	CN	1	18-25	2	Tongji	1	workin	9	5	less than 5 minutes	1	bicycle	4	freedom	2	bicycle	4	cheaper	1	no	0	no	0	yes	1	1						everyday	3	fewdays	3			moderately	3	builtenvironment	7	ped	2	morelanes	3	ebikes
731	731	F	2	CN	1	18-25	2	Tongji	1	student	8	15	10 to 20 minutes	3	walk	3	freedom	2	bicycle	4	faster	4	yes	1	no	0	yes	1	1						everyday	3	fewdays	3	danger	3	moderately	3	notcareful	3	ped	2	moreseparation	5	nothing
732	732	F	2	CN	1	18-25	2	Tongji	1	student	8	10	5 to 10 minutes	2	walk	3	freedom	2	metro	7	faster	4	no	0	no	0	yes	1	1						everyweek	4	fewdays	3	danger	3	moderately	3	rules	5	ped	2	moreseparation	5	ebikes
733	733	F	2	CN	1	18-25	2	Tongji	1	student	8	5	less than 5 minutes	1	metro	7	faster	4	walk	3	convenient	7	yes	1	no	0	yes	1	1						everyday	3	fewdays	3			no	1			ped	2	moreseparation	5	ebikes
734	734	M	1	CN	1	18-25	2	Tongji	1	student	8	8	5 to 10 minutes	2	metro	7	convenient	7	metro	7	convenient	7	no	0	no	0	no	0							sometimes	5	fewweeks	4			moderately	3	notcareful	3	ped	2	moreseparation	5	ebikes
735	735	F	2	CN	1	26-35	3	Tongji	1	workin	9	15	10 to 20 minutes	3	bicycle	4	freedom	2	taxi	8	faster	4	no	0	yes	1	yes	1	1						everyday	3	fewdays	3	pollution	6	slightly	2	rules	5	ped	2	moreseparation	5	ebikes
736	736	M	1	CN	1	18-25	2	Tongji	1	student	8	5	less than 5 minutes	1	walk	3	freedom	2	walk	3	freedom	2	yes	1	no	0	yes	1	1						everyweek	4	fewweeks	4	noneed	9	moderately	3	unaware	6	ped	2	betterlanes	4	buses
737	737	F	2	CN	1	18-25	2	Tongji	1	student	8	7	5 to 10 minutes	2	walk	3	cheaper	1	bicycle	4	faster	4	yes	1	no	0	no	0							sometimes	5	fewdays	3			slightly	2	toomany	9	ped	2	morelanes	3	nothing
738	738	M	1	CN	1	26-35	3	Tongji	1	workout	10	10	5 to 10 minutes	2	bicycle	4	freedom	2	metro	7	faster	4	yes	1	no	0	no	0							everyweek	4	fewdays	3			moderately	3	rules	5	ped	2	betterlanes	4	ebikes
739	739	M	1	CN	1	18-25	2	Tongji	1	student	8	10	5 to 10 minutes	2	bicycle	4	comfort	3	walk	3	cheaper	1	no	0	no	0	no	0							everyday	3	fewdays	3			moderately	3	toofast	4	traffic	1	morelanes	3	ebikes
740	740	F	2	CN	1	18-25	2	Tongji	1	student	8	0	less than 5 minutes	1	metro	7	faster	4	car	9	reliable	8	no	0	yes	1	yes	1	1						everyweek	4	fewdays	3	tiring	5	slightly	2	rules	5	ped	2	betterlanes	4	cars
741	741	F	2	CN	1	18-25	2	Tongji	1	student	8	5	less than 5 minutes	1	bicycle	4	convenient	7	walk	3	reliable	8	yes	1	no	0	no	0							everyday	3	fewdays	3			moderately	3	rules	5	ped	2	rulesenforcement	7	ebikes
742	742	F	2	CN	1	18-25	2	Tongji	1	student	8	10	5 to 10 minutes	2	bicycle	4	freedom	2	walk	3	cheaper	1	no	0	no	0	no	0							everyweek	4	fewdays	3	weather	7	slightly	2	notcareful	3	ped	2	betterlanes	4	ebikes
743	743	F	2	CN	1	18-25	2	Tongji	1	student	8	10	5 to 10 minutes	2	bicycle	4	faster	4	walk	3	comfort	3	yes	1	no	0	no	0							everyday	3	fewdays	3			slightly	2	notcareful	3	ped	2	morelanes	3	ebikes
744	744	F	2	CN	1	18-25	2	Tongji	1	student	8	7	5 to 10 minutes	2	metro	7	faster	4	walk	3	comfort	3	no	0	no	0	yes	1	1						sometimes	5	fewdays	3	danger	3	moderately	3	toofast	4	ped	2	betterlanes	4	pedestrians
745	745	M	1	CN	1	18-25	2	Tongji	1	student	8	5	less than 5 minutes	1	walk	3	freedom	2	walk	3	freedom	2	yes	1	no	0	no	0							everyweek	4	fewdays	3			slightly	2	toomany	9	ped	2	morelanes	3	taxis
746	746	F	2	CN	1	18-25	2	Tongji	1	student	8	5	less than 5 minutes	1	bicycle	4	freedom	2	walk	3	freedom	2	yes	1	no	0	no	0							everyday	3	fewdays	3			moderately	3	rules	5	ped	2	betterlanes	4	cars
747	747	F	2	CN	1	18-25	2	Tongji	1	student	8	10	5 to 10 minutes	2	walk	3	freedom	2	bus	6	safer	5	no	0	no	0	no	0							sometimes	5	fewweeks	4			moderately	3	toofast	4	ped	2	betterlanes	4	taxis
748	748	F	2	CN	1	18-25	2	Tongji	1	student	8	15	10 to 20 minutes	3	metro	7	freedom	2	bicycle	4	convenient	7	yes	1	no	0	no	0							everyday	3	fewdays	3			slightly	2	rules	5	ped	2	betterlanes	4	ebikes
749	749	F	2	CN	1	18-25	2	Tongji	1	student	8	20	10 to 20 minutes	3	metro	7	faster	4	bicycle	4	convenient	7	yes	1	no	0	no	0							everyday	3	fewdays	3			slightly	2	toomany	9	ped	2	betterlanes	4	taxis
750	750	F	2	CN	1	under18	1	Tongji	1	student	8	5	less than 5 minutes	1	walk	3	freedom	2	metro	7	faster	4	yes	1	no	0	yes	1	1						sometimes	5	fewdays	3	tiring	5	moderately	3	unaware	6	ped	2	betterlanes	4	ebikes
751	751	M	1	CN	1	18-25	2	Tongji	1	student	8	15	10 to 20 minutes	3	metro	7	reliable	8	metro	7	reliable	8	yes	1	no	0	no	0							everyday	3	fewdays	3			slightly	2	unaware	6	traffic	1	moreseparation	5	cars
752	752	F	2	CN	1	18-25	2	Tongji	1	student	8	5	less than 5 minutes	1	walk	3	freedom	2	walk	3	reliable	8	no	0	no	0	yes	1	1						everyday	3	fewdays	3	danger	3	definitely	5	rules	5	ped	2	rulesenforcement	7	cars
753	753	M	1	CN	1	18-25	2	Tongji	1	student	8	15	10 to 20 minutes	3	taxi	8	convenient	7	bicycle	4	cheaper	1	yes	1	no	0	no	0							everyday	3	fewdays	3			moderately	3	rules	5	ped	2	betterlanes	4	ebikes
754	754	M	1	CN	1	18-25	2	Tongji	1	workout	10	60	45 to 60 minutes	6	bicycle	4	faster	4	bicycle	4	faster	4	yes	1	no	0	no	0					1		everyday	3	fewdays	3	robbery	8	slightly	2	rules	5	ped	2	moreseparation	5	ebikes
755	755	M	1	CN	1	26-35	3	Tongji	1	workout	10	30	20 to 30 minutes	4	metro	7	faster	4	metro	7	faster	4	yes	1	no	0	yes	1	1						everyweek	4	fewdays	3	weather	7	moderately	3	notcareful	3	ped	2	moreseparation	5	cars
756	756	F	2	CN	1	18-25	2	Tongji	1	workout	10	30	20 to 30 minutes	4	metro	7	convenient	7	metro	7	convenient	7	yes	1	yes	1	no	0							never	6	more10y	6	danger	3	moderately	3	rules	5	ped	2	moreseparation	5	ebikes
757	757	M	1	CN	1	26-35	3	Tongji	1	workout	10	5	less than 5 minutes	1	walk	3	faster	4	bicycle	4	comfort	3	no	0	no	0	no	0					0	0	everyday	3	fewdays	3	weather	7	strongly	4	notcareful	3	ped	2	betterlanes	4	ebikes
759	759	F	2	CN	1	18-25	2	Tongji	1	student	8	10	5 to 10 minutes	2	metro	7	convenient	7	walk	3	cheaper	1	yes	1	no	0	no	0					0	0	sometimes	5	fewyears	5	unskilled	4	slightly	2	rules	5	traffic	1	rulesenforcement	7	nothing
760	760	F	2	CN	1	36-45	4	Tongji	1	workin	9	60	45 to 60 minutes	6	car	9	transportbooks	7	car	9	faster	4	yes	1	yes	1	no	0							sometimes	5	fewweeks	4			definitely	5	unaware	6	ped	2	rulesenforcement	7	ebikes
761	761	F	2	CN	1	26-35	3	Tongji	1	workout	10	40	30 to 45 minutes	5	car	9	convenient	7	taxi	8	reliable	8	no	0	yes	1	no	0							never	6	never	7	unskilled	4	moderately	3	rules	5	ped	2	rulesenforcement	7	ebikes
762	762	M	1	CN	1	26-35	3	Tongji	1	workout	10	70	60 to 90 minutes	7	metro	7	faster	4	metro	7	faster	4	yes	1	no	0	yes	1	1						everyday	3	fewdays	3	pollution	6	moderately	3	rules	5	ped	2	morelanes	3	cars
763	763	F	2	CN	1	18-25	2	Tongji	1	student	8	10	5 to 10 minutes	2	walk	3	comfort	3	walk	3	cheaper	1	no	0	no	0	yes	1	1						never	6	never	7	unskilled	4	moderately	3	toofast	4	traffic	1	other	8	ebikes
764	764	M	1	CN	1	18-25	2	Tongji	1	student	8	15	10 to 20 minutes	3	walk	3	freedom	2	metro	7	cheaper	1	yes	1	no	0	yes	1	1						everyweek	4	fewdays	3			slightly	2	notcareful	3	ped	2	moreseparation	5	pedestrians
765	765	F	2	CN	1	18-25	2	Tongji	1	student	8	5	less than 5 minutes	1	walk	3	cheaper	1	metro	7	faster	4	no	0	no	0	yes	1	1						sometimes	5	fewweeks	4			no	1			ped	2	moreseparation	5	ebikes
766	766	M	1	CN	1	18-25	2	Tongji	1	student	8	10	5 to 10 minutes	2	car	9	comfort	3	walk	3	convenient	7	yes	1	no	0	no	0							sometimes	5	fewweeks	4			moderately	3	toomany	9	ped	2	betterlanes	4	ebikes
767	767	F	2	CN	1	26-35	3	Tongji	1	student	8	15	10 to 20 minutes	3	bicycle	4	convenient	7	metro	7	faster	4	yes	1	no	0	yes	1	1						everyday	3	fewdays	3	unskilled	4	slightly	2	toomany	9	ped	2	moreseparation	5	ebikes
768	768	M	1	CN	1	18-25	2	Tongji	1	student	8	10	5 to 10 minutes	2	car	9	comfort	3	walk	3	convenient	7	no	0	no	0	no	0							sometimes	5	fewweeks	4	builtenvironment	9	moderately	3	toomany	9	ped	2	morelanes	3	ebikes
769	769	F	2	CN	1	26-35	3	Tongji	1	student	8	15	10 to 20 minutes	3	metro	7	faster	4	bicycle	4	freedom	2	yes	1	no	0	yes	1	1						everyday	3	fewdays	3	tiring	5	moderately	3	rules	5	ped	2	betterlanes	4	ebikes
770	770	F	2	CN	1	26-35	3	Tongji	1	workout	10	30	20 to 30 minutes	4	metro	7	faster	4	metro	7	reliable	8	yes	1	yes	1	yes	1	1						sometimes	5	fewweeks	4			slightly	2	rules	5	ped	2	rulesenforcement	7	ebikes
771	771	M	1	CN	1	18-25	2	Tongji	1	student	8	5	less than 5 minutes	1	metro	7	freedom	2	bicycle	4	faster	4	yes	1	no	0	yes	1	1						everyday	3	fewdays	3	robbery	8	slightly	2	rules	5	ped	2	morelanes	3	cars
772	772	M	1	CN	1	26-35	3	Tongji	1	student	8	10	5 to 10 minutes	2	walk	3	freedom	2	walk	3	freedom	2	yes	1	no	0	yes	1	1						everyday	3	fewdays	3			moderately	3	rules	5	ped	2	betterlanes	4	ebikes
773	773	F	2	CN	1	36-45	4	Tongji	1	workout	10	40	30 to 45 minutes	5	metro	7	faster	4	car	9	comfort	3	yes	1	yes	1	yes	1	1						sometimes	5	fewdays	3	pollution	6	slightly	2	rules	5	ped	2	betterlanes	4	ebikes
774	774	M	1	CN	1	18-25	2	Tongji	1	student	8	5	less than 5 minutes	1	walk	3	freedom	2	metro	7	reliable	8	no	0	no	0	yes	1	1						everyweek	4	fewweeks	4			moderately	3	rules	5	ped	2	moreseparation	5	ebikes
775	775	M	1	CN	1	18-25	2	Tongji	1	student	8	5	less than 5 minutes	1	walk	3	comfort	3	metro	7	faster	4	no	0	no	0	yes	1	1						sometimes	5	fewdays	3			moderately	3	rules	5	ped	2	morelanes	3	ebikes
776	776	F	2	CN	1	18-25	2	Tongji	1	student	8	15	10 to 20 minutes	3	metro	7	reliable	8	walk	3	freedom	2	no	0	no	0	yes	1	1						sometimes	5	fewweeks	4			moderately	3	rules	5	ped	2	moreseparation	5	ebikes
777	777	F	2	CN	1	26-35	3	Tongji	1	workin	9	30	20 to 30 minutes	4	car	9	freedom	2	metro	7	faster	4	no	0	yes	1	no	0							sometimes	5	fewweeks	4	danger	3	moderately	3	unaware	6	ped	2	betterlanes	4	ebikes
778	778	F	2	CN	1	26-35	3	Tongji	1	workin	9	15	10 to 20 minutes	3	metro	7	convenient	7	bicycle	4	faster	4	yes	1	no	0	yes	1	1						everyday	3	fewdays	3	weather	7	strongly	4	toofast	4	traffic	1	moreseparation	5	ebikes
779	779	F	2	CN	1	26-35	3	Tongji	1	workin	9	20	10 to 20 minutes	3	taxi	8	comfort	3	taxi	8	comfort	3	yes	1	no	0	no	0							everyweek	4	fewdays	3			moderately	3	notcareful	3	traffic	1	moreseparation	5	ebikes
780	780	F	2	CN	1	26-35	3	Tongji	1	workin	9	30	20 to 30 minutes	4	walk	3	cheaper	1	bus	6	faster	4	yes	1	yes	1	yes	1	1						everyweek	4	fewdays	3			moderately	3	rules	5	traffic	1	morelanes	3	ebikes
781	781	M	1	CN	1	18-25	2	Tongji	1	student	8	10	5 to 10 minutes	2	bicycle	4	faster	4	walk	3	freedom	2	yes	1	no	0	no	0							everyday	3	fewdays	3			moderately	3	toomany	9	ped	2	moreseparation	5	ebikes
782	782	F	2	CN	1	18-25	2	Tongji	1	student	8	5	less than 5 minutes	1	car	9	comfort	3	bicycle	4	freedom	2	yes	1	no	0	no	0							everyday	3	fewdays	3			slightly	2	toomany	9	ped	2	moreseparation	5	ebikes
783	783	F	2	CN	1	18-25	2	Tongji	1	student	8	5	less than 5 minutes	1	metro	7	cheaper	1	walk	3	freedom	2	yes	1	no	0	yes	1	1						everyweek	4	fewdays	3			slightly	2	rules	5	traffic	1	moreseparation	5	cars
784	784	F	2	CN	1	18-25	2	Tongji	1	student	8	10	5 to 10 minutes	2	bicycle	4	reliable	8	walk	3	cheaper	1	yes	1	no	0	no	0							everyweek	4	fewdays	3			moderately	3	toofast	4	traffic	1	moreseparation	5	ebikes
1042	F3	M	1	Jamaican	2	26-35	3	Tongji	1	student	8	7	5 to 10 minutes	2	bicycle	4	convenient	7	bicycle	4	cheaper	1	yes	1	no	0	no	0							everyday	3	fewdays	3	weather	7	moderately	3	builtenvironment	10	traffic	1	morelanes	3	taxis
1044	F5	F	2	Laos	2	26-35	3	Tongji	1	student	8	15	10 to 20 minutes	3	bicycle	4	convenient	7	car	9	comfort	3	yes	1	no	0	yes	1	1						everyday	3	fewdays	3	weather	7	slightly	2	notcareful	3	traffic	1	betterlanes	4	cars
1045	F6	M	1	Sierra Leone	2	26-35	3	Tongji	1	student	8	3	less than 5 minutes	1	metro	7	cheaper	1	metro	7	cheaper	1	yes	1	no	0	no	0							never	6	fewyears	5	noneed	9	moderately	3	toomany	9	ped	2	morelanes	3	cars
1046	F7	F	2	Ukraine	2	18-25	2	Tongji	1	student	8	25	20 to 30 minutes	4	walking	3	enjoyable	6	metro	7	convenient	7	yes	1	no	0	no	0							everyweek	4	fewdays	3	unskilled	4	slightly	2	notcareful	3	traffic	1	moreseparation	5	nothing
1047	F8	F	2	South Korea	2	18-25	2	Tongji	1	student	8	15	10 to 20 minutes	3	bicycle	4	faster	4	metro	7	comfort	3	yes	1	no	0	no	0							everyweek	4	fewdays	3	danger	3	moderately	3	unaware	6	traffic	1	betterlanes	4	ebikes
1048	F9	F	2	Venezuelan	2	26-35	3	Tongji	1	student	8	7	5 to 10 minutes	2	metro	7	reliable	8	metro	7	reliable	8	yes	1	no	0	yes	1	1						everyweek	4	fewdays	3	weather	7	slightly	2	unaware	6	traffic	1	moreseparation	5	buses
1049	F10	M	1	German	2	26-35	3	Tongji	1	student	8	7	5 to 10 minutes	2	metro	7	faster	4	metro	7	faster	2	yes	1	no	0	no	0							everyweek	4	fewdays	3			slightly	2	notcareful	3	traffic	1	morelanes	3	ebikes
1050	F11	M	1	Filipino	2	26-35	3	Tongji	1	student	8	25	20 to 30 minutes	4	metro	7	convenient	7	walking	3	enjoyable	4	yes	1	no	0	no	0							never	6	never	6	unskilled	4	strongly	4	rules	5	traffic	1	moreseparation	5	ebikes
1051	F12	M	1	India	2	18-25	2	Tongji	1	student	8	15	10 to 20 minutes	3	walking	3	enjoyable	6	metro	7	faster	2	yes	1	no	0	no	0							everyday	3	fewdays	3			moderately	3	toomany	9	ped	2	betterlanes	4	ebikes
1052	F13	F	2	Kenyan	2	18-25	2	Tongji	1	student	8	75	60 to 90 minutes	7	taxi	8	comfort	3	metro	7	convenient	7	yes	1	no	0	yes	1	1						sometimes	5	fewdays	3			no	1			traffic	1	none	6	pedestrians
1053	F14	M	1	Nepal	2	26-35	3	Tongji	1	student	8	40	30 to 45 minutes	5	metro	7	faster	4	ebike	5	convenient	7	yes	1	no	0	yes	1		1					sometimes	5	fewdays	3	pollution	6	slightly	2	toomany	9	ped	2	moreseparation	5	buses
1054	F15	M	1	Pakistani	2	26-35	3	Tongji	1	student	8	7	5 to 10 minutes	2	bicycle	4	cheaper	1	bicycle	4	freedom	2	yes	1	no	0	no	0	1						never	6	fewdays	3			moderately	3	notcareful	3	traffic	1	morelanes	3	cars
1055	F16	F	2	Kazakhstan	2	26-35	3	Tongji	1	student	8	15	10 to 20 minutes	3	bicycle	4	faster	4	metro	7	safer	5	no	0	no	0	no	0							everyday	3	fewdays	3	danger	3	strongly	4	unaware	6	traffic	1	morelanes	3	pedestrians
1056	F17	F	2	Kazakhstan	2	18-25	2	Tongji	1	student	8	3	less than 5 minutes	1	taxi	8	comfort	3	metro	7	reliable	8	yes	1	no	0	no	0							everyday	3	fewdays	3			slightly	2	toomany	9	traffic	1	morelanes	3	ebikes
1057	F18	M	1	Ethiopian	2	26-35	3	Tongji	1	student	8	15	10 to 20 minutes	3	ebike	5	freedom	2	metro	7	reliable	8	yes	1	no	0	no	0		1					everyday	3	fewdays	3			slightly	2	notcareful	3	ped	2	moreseparation	5	nothing
1058	F19	F	2	Guyanese	2	18-25	2	Tongji	1	student	8	25	20 to 30 minutes	4	taxi	8	comfort	3	walking	3	freedom	2	yes	1	no	0	no	0							never	6	never	6	unskilled	4	slightly	2	toomany	9	ped	2	morelanes	3	buses
1059	F20	M	1	Ghanaian	2	26-35	3	Tongji	1	student	8	25	20 to 30 minutes	4	metro	7	reliable	8	bicycle	4	convenient	7	yes	1	no	0	yes	1	1						everyday	3	fewdays	3	weather	7	strongly	4	toomany	9	ped	2	moreseparation	5	cars
1060	F21	M	1	Nigerian	2	26-35	3	Tongji	1	student	8	15	10 to 20 minutes	3	metro	7	reliable	8	bicycle	4	freedom	2	yes	1	no	0	no	0							sometimes	5	fewdays	3	tiring	5	no	1			ped	2	morelanes	3	nothing
1061	F22	F	2	Slovenian	2	26-35	3	Tongji	1	student	8	15	10 to 20 minutes	3	ebike	5	enjoyable	6	metro	7	convenient	7	yes	1	no	0	yes	1	1	1					everyday	3	fewweeks	4			strongly	4	notcareful	3	ped	2	moreseparation	5	bicycles
1064	F25	M	1	Kenyan	2	26-35	3	Tongji	1	student	8	70	60 to 90 minutes	7	taxi	8	safer	5	metro	7	safer	5	yes	1	no	0	yes	1		1					sometimes	5	fewdays	3	tiring	5	slightly	2	toomany	9	traffic	1	betterlanes	4	nothing
1065	F26	F	2	Uzbek	2	18-25	2	Tongji	1	student	8	15	10 to 20 minutes	3	bicycle	4	freedom	2	metro	7	faster	2	yes	1	no	0	yes	1	1						everyday	3	fewdays	3	weather	7	moderately	3	toofast	4	traffic	1	betterlanes	4	buses
1066	F27	M	1	Kenyan	2	18-25	2	Tongji	1	student	8	3	less than 5 minutes	1	bicycle	4	convenient	7	metro	7	cheaper	1	yes	1	no	0	no	0							everyday	3	fewdays	3	weather	7	slightly	2	toomany	9	ped	2	morelanes	3	cars
1067	F28	F	2	Vietnam	2	26-35	3	Tongji	1	student	8	7	5 to 10 minutes	2	walking	3	enjoyable	6	metro	7	comfort	3	yes	1	no	0	no	0							sometimes	5	fewdays	3			slightly	2	notcareful	3	ped	2	moreseparation	5	buses
1068	F29	F	2	Lao	2	18-25	2	Tongji	1	student	8	7	5 to 10 minutes	2	car	9	convenient	7	metro	7	faster	2	no	0	no	0	yes	1		1					everyday	3	fewdays	3	weather	7	moderately	3	notcareful	3	traffic	1	morelanes	3	bicycles
1069	F30	M	1	Indonesia	2	18-25	2	Tongji	1	student	8	15	10 to 20 minutes	3	metro	7	faster	4	walking	3	enjoyable	4	yes	1	no	0	no	0							sometimes	5	fewdays	3	unskilled	4	slightly	2	notcareful	3	traffic	1	morelanes	3	ebikes
1070	F31	F	2	Caraibes	2	18-25	2	Tongji	1	student	8	15	10 to 20 minutes	3	ebike	5	reliable	8	metro	7	cheaper	1	no	0	no	0	yes	1		1					everyday	3	fewdays	3			definitely	5	toomany	9	ped	2	moreseparation	5	bicycles
1071	F32	M	1	Nepal	2	26-35	3	Tongji	1	student	8	7	5 to 10 minutes	2	bicycle	4	freedom	2	metro	7	faster	2	yes	1	no	0	yes	1	1						everyday	3	fewyears	5	unskilled	4	slightly	2	toomany	9	ped	2	morelanes	3	ebikes
1084	F45	F	2	CN	1	26-35	3	Tongji	1	workout	10	15	10 to 20 minutes	3	walking	3	convenient	7	ebike	5	convenient	7	yes	1	no	0	no	0		1					everyday	3	fewdays	3	robbery	8	strongly	4	rules	5	ped	2	morelanes	3	nothing
1085	F46	F	2	CN	1	26-35	3	Tongji	1	workout	10	50	45 to 60 minutes	6	walking	3	freedom	2	bus	6	convenient	7	yes	1	no	0	no	0							sometimes	5	fewdays	3	unskilled	4	strongly	4	rules	5	ped	2	moreseparation	5	ebikes
1090	F51	M	1	Austria	2	18-25	2	Tongji	1	student	8	7	5 to 10 minutes	2	metro	7	freedom	2	bicycle	4	faster	2	yes	1	no	0	no	0							everyday	3	fewdays	3			definitely	5	rules	5	traffic	1	betterlanes	4	buses
1091	F52	M	1	Spanish	2	36-45	4	Tongji	1	workin	9	35	30 to 45 minutes	5	walking	3	enjoyable	6	metro	7	faster	2	yes	1	no	0	no	0							never	6	fewweeks	4	danger	3	definitely	5	notcareful	3	ped	2	morelanes	3	cars
1093	F54	M	1	Burundian	2	18-25	2	Tongji	1	student	8	7	5 to 10 minutes	2	walking	3	comfort	3	bicycle	4	cheaper	1	yes	1	no	0	yes	1			1				everyday	3	fewdays	3			strongly	4	toomany	9	traffic	1	betterlanes	4	nothing
1094	F55	F	2	Ethiopian	2	18-25	2	Tongji	1	student	8	7	5 to 10 minutes	2	bicycle	4	enjoyable	6	metro	7	convenient	7	yes	1	no	0	no	0							sometimes	5	fewweeks	4			slightly	2	toomany	9	ped	2	morelanes	3	buses
1095	F56	F	2	French	2	26-35	3	Tongji	1	workout	10	40	30 to 45 minutes	5	bicycle	4	enjoyable	6	metro	7	faster	4	yes	1	no	0	no	0							sometimes	5	fewweeks	4			strongly	4	rules	5	traffic	1	morelanes	3	taxis
1097	F58	M	1	France	2	18-25	2	Tongji	1	student	8	3	less than 5 minutes	1	walking	3	enjoyable	6	metro	7	faster	4	yes	1	no	0	no	0							never	6	fewdays	3			moderately	3	rules	5	traffic	1	morelanes	3	ebikes
1098	F59	F	2	French	2	18-25	2	Tongji	1	student	8	4	less than 5 minutes	1	bicycle	4	freedom	4	metro	7	safer	5	yes	1	no	0	yes	1			1				sometimes	5	fewweeks	4			moderately	3	unaware	6	ped	2	betterlanes	4	bicycles
1101	F62	M	1	American	2	18-25	2	Tongji	1	student	8	4	less than 5 minutes	1	bicycle	4	faster	4	metro	7	convenient	7	yes	1	no	0	yes	1	1						everyday	3	fewdays	3	weather	7	moderately	3	rules	5	traffic	1	moreseparation	5	ebikes
1102	F63	M	1	German	2	26-35	3	Tongji	1	student	8	25	20 to 30 minutes	4	bicycle	4	enjoyable	6	metro	7	convenient	7	yes	1	no	0	no	0							sometimes	5	fewdays	3			strongly	4	unaware	6	traffic	1	betterlanes	4	bicycles
1104	F65	M	1	French	2	18-25	2	Tongji	1	student	8	55	45 to 60 minutes	6	walking	3	freedom	4	metro	7	freedom	2	yes	1	no	0	no	0							everyweek	4	fewdays	3			definitely	5	toomany	9	ped	2	betterlanes	4	buses
1109	F70	F	2	German	2	under18	1	Tongji	1	student	8	7	5 to 10 minutes	2	metro	7	faster	4	metro	7	faster	4	yes	1	no	0	no	0							sometimes	5	fewdays	3			strongly	4	rules	5	traffic	1	moreseparation	5	ebikes
1110	F71	F	2	Russia	2	18-25	2	Tongji	1	student	8	15	10 to 20 minutes	3	metro	7	faster	4	metro	7	faster	4	yes	1	no	0	no	0							everyweek	4	fewdays	3			moderately	3	rules	5	traffic	1	betterlanes	4	ebikes
1111	F72	F	2	German	2	18-25	2	Tongji	1	student	8	25	20 to 30 minutes	4	metro	7	convenient	7	bicycle	4	cheaper	1	no	0	no	0	no	0							everyweek	4	fewdays	3			moderately	3	unaware	6	traffic	1	moreseparation	5	buses
1112	F73	M	1	French	2	26-35	3	Tongji	1	workout	10	7	5 to 10 minutes	2	walking	3	enjoyable	6	walking	3	convenient	7	no	0	no	0	no	0							sometimes	5	fewweeks	4	robbery	8	slightly	2	rules	5	traffic	1	morelanes	3	cars
1132	F93	F	2	CN	1	18-25	2	Tongji	1	student	8	15	10 to 20 minutes	3	walking	3	enjoyable	6	metro	7	reliable	8	yes	1	no	0	no	0							sometimes	5	fewyears	5	unskilled	4	moderately	3	toomany	9	traffic	1	moreseparation	5	ebikes
1133	F94	M	1	SPAIN	2	18-25	2	Tongji	1	student	8	15	10 to 20 minutes	3	metro	7	convenient	7	walking	3	enjoyable	6	yes	1	no	0	yes	1	1						everyweek	4	fewdays	3			moderately	3	notcareful	3	ped	2	moreseparation	5	ebikes
1134	F95	F	2	Sweden	2	18-25	2	Tongji	1	student	8	35	30 to 45 minutes	5	walking	3	freedom	4	metro	7	convenient	7	yes	1	no	0	no	0							sometimes	5	fewweeks	4	danger	3	moderately	3	notcareful	3	traffic	1	betterlanes	4	cars
1135	F96	F	2	Swedish	2	18-25	2	Tongji	1	student	8	25	20 to 30 minutes	4	bicycle	4	freedom	4	metro	7	faster	4	yes	1	no	0	no	0							everyweek	4	fewdays	3			slightly	2	bikesnotmaintained	7	traffic	1	morelanes	3	cars
1136	F97	F	2	Japanese	2	18-25	2	Tongji	1	student	8	15	10 to 20 minutes	3	metro	7	danger	5	walking	3	safer	5	yes	1	no	0	no	0							everyweek	4	fewdays	3	danger	3	definitely	5	notcareful	3	traffic	1	morelanes	3	cars
1137	F98	M	1	German	2	26-35	3	Tongji	1	student	8	25	20 to 30 minutes	4	metro	7	faster	4	metro	7	faster	4	yes	1	no	0	no	0							everyday	3	fewdays	3			strongly	4	parking	10	ped	2	morelanes	3	cars
1138	F99	M	1	Rwanda	2	26-35	3	Tongji	1	student	8	15	10 to 20 minutes	3	bicycle	4	cheaper	1	metro	7	convenient	7	yes	1	no	0	no	0							everyday	3	fewdays	3			moderately	3	unaware	6	ped	2	betterlanes	4	nothing
1139	F100	F	2	Vietnam	2	18-25	2	Tongji	1	student	8	7	5 to 10 minutes	2	metro	7	faster	4	metro	7	faster	4	yes	1	no	0	yes	1			1				everyday	3	fewdays	3	weather	7	strongly	4	notcareful	3	ped	2	betterlanes	4	ebikes
1140	F101	M	1	Sierra Leone	2	26-35	3	Tongji	1	student	8	7	5 to 10 minutes	2	metro	7	cheaper	1	metro	7	cheaper	1	yes	1	no	0	no	0	1						never	6	fewdays	3			slightly	2	rules	5	ped	2	betterlanes	4	cars
1173	F134	M	1	French	2	18-25	2	Tongji	1	student	8	4	less than 5 minutes	1	ebike	5	freedom	4	metro	7	convenient	7	yes	1	no	0	yes	1		1					sometimes	5	fewdays	3			slightly	2	notcareful	3	traffic	1	morelanes	3	taxis
1174	F135	M	1	Spain	2	46-55	5	Tongji	1	workin	9	25	20 to 30 minutes	4	walking	3	enjoyable	6	metro	7	convenient	7	yes	1	no	0	yes	1	1						everyweek	4	fewdays	3			moderately	3	unaware	6	ped	2	betterlanes	4	ebikes
50	50	F	2	CN	1	36-45	4	Jiaotong (Xuhui campus)	3	workin	9	30	20 to 30 minutes	4	walk	3	freedom	2	metro	7	reliable	8	yes	1	yes	1	no	0							everyweek	4	fewweeks	4	tiring	5	moderately	3	rules	5	traffic	1	morelanes	3	ebikes
51	51	M	1	CN	1	26-35	3	Jiaotong (Xuhui campus)	3	workin	9	45	30 to 45 minutes	5	metro	7	faster	4	metro	7	faster	4	yes	1	yes	1	yes	1	1						everyweek	4	fewdays	3	tiring	5	slightly	2	rules	5	traffic	1	moreseparation	5	ebikes
52	52	F	2	CN	1	18-25	2	Jiaotong (Xuhui campus)	3	student	8	20	10 to 20 minutes	3	bicycle	4	freedom	2	bicycle	4	comfort	3	yes	1	no	0	yes	1	1						everyday	3	fewdays	3	robbery	8	moderately	3	rules	5	ped	2	betterlanes	4	ebikes
53	53	F	2	CN	1	26-35	3	Jiaotong (Xuhui campus)	3	workout	10	40	30 to 45 minutes	5	car	9	comfort	3	car	9	comfort	3	yes	1	yes	1	no	0							sometimes	5	fewweeks	4	tiring	5	slightly	2	rules	5	ped	2	morelanes	3	ebikes
54	54	M	1	FR	2	36-45	4	Jiaotong (Xuhui campus)	3	workin	9	60	45 to 60 minutes	6	bicycle	4	enjoyable	6	bicycle	4	enjoyable	6	yes	1	no	0	yes	1	1						everyday	3	fewdays	3			no	1			traffic	1	betterlanes	4	cars
83	83	F	2	foreigner	2	36-45	4	SJU	3	workout	10	30	20 to 30 minutes	4	car	9	comfort	3	car	9	comfort	3	yes	1	yes	1	yes	1	1						sometimes	5	fewweeks	4			slightly	2	rules	5	traffic	1	moreseparation	5	bicycles
130	130	F	2	CN	1	26-35	3	Jiaotong (Xuhui campus)	3	workout	10	45	30 to 45 minutes	5	metro	7	cheaper	1	bicycle	4	freedom	2	yes	1	no	0	yes	1	1						everyday	3	fewdays	3			no	1			ped	2	betterlanes	4	buses
156	156	F	2	CN	1	18-25	2	Jiaotong (Xuhui campus)	3	workout	10	6	5 to 10 minutes	2	bicycle	4	freedom	2	bicycle	4	freedom	2	yes	1	no	0	no	0							everyday	3	fewdays	3			no	1			ped	2	moreseparation	5	ebikes
158	158	M	1	foreigner	2	18-25	2	Jiaotong (Xuhui campus)	3	student	8	30	20 to 30 minutes	4	bus	6	comfort	3	ebike	5	comfort	3	yes	1	no	0	yes	1		1					sometimes	5	more10y	6	tiring	5	moderately	3	toomany	9	ped	2	betterlanes	4	bicycles
160	160	F	2	CN	1	18-25	2	Jiaotong (Xuhui campus)	3	student	8	5	less than 5 minutes	1	bicycle	4	reliable	8	walk	3	reliable	8	yes	1	no	0	yes	1	1						sometimes	5	fewdays	3			slightly	2	rules	5	ped	2	moreseparation	5	buses
161	161	M	1	foreigner	2	18-25	2	Jiaotong (Xuhui campus)	3	student	8	10	5 to 10 minutes	2	ebike	5	comfort	3	ebike	5	freedom	2	yes	1	yes	1	yes	1		1					everyday	3	fewdays	3	robbery	8	definitely	5	toofast	4	traffic	1	rulesenforcement	7	ebikes
162	162	F	2	CN	1	18-25	2	Jiaotong (Xuhui campus)	3	student	8	50	45 to 60 minutes	6	bicycle	4	freedom	2	metro	7	reliable	8	yes	1	no	0	yes	1	1						everyweek	4	fewdays	3			slightly	2	rules	5	ped	2	moreseparation	5	ebikes
164	164	M	1	CN	1	26-35	3	Jiaotong (Xuhui campus)	3	workout	10	90	60 to 90 minutes	7	metro	7	faster	4	metro	7	faster	4	yes	1	yes	1	yes	1	1						sometimes	5	fewdays	3			slightly	2	rules	5	ped	2	betterlanes	4	buses
189	189	F	2	CN	1	18-25	2	Jiaotong (Xuhui campus)	3	workout	10	15	10 to 20 minutes	3	walk	3	freedom	2	bicycle	4	convenient	7	yes	1	no	0	no	0							everyweek	4	fewdays	3			moderately	3	rules	5	traffic	1	moreseparation	5	ebikes
340	340	F	2	CN	1	18-25	2	Jiaotong (Xuhui campus)	3	student	8	5	less than 5 minutes	1	walk	3	convenient	7	walk	3	convenient	7	no	0	no	0	no	0							never	6	fewyears	5	unskilled	4	moderately	3	toofast	4	traffic	1	moreseparation	5	taxis
351	351	M	1	CN	1	18-25	2	Jiaotong (Xuhui campus)	3	student	8	30	20 to 30 minutes	4	bus	6	faster	4	metro	7	comfort	3	yes	1	no	0	no	0							everyday	3	fewdays	3			slightly	2	toomany	9	ped	2	rulesenforcement	7	ebikes
356	356	M	1	CN	1	18-25	2	Jiaotong (Xuhui campus)	3	student	8	2	less than 5 minutes	1	taxi	8	comfort	3	metro	7	cheaper	1	no	0	yes	1	yes	1	1						sometimes	5	fewweeks	4	tiring	5	moderately	3	unaware	6	ped	2	betterlanes	4	ebikes
358	358	F	2	CN	1	18-25	2	Jiaotong (Xuhui campus)	3	student	8	40	30 to 45 minutes	5	metro	7	faster	4	metro	7	convenient	7	yes	1	no	0	no	0							sometimes	5	fewweeks	4			slightly	2	rules	5	traffic	1	moreseparation	5	taxis
359	359	F	2	CN	1	18-25	2	Jiaotong (Xuhui campus)	3	student	8	10	5 to 10 minutes	2	bicycle	4	faster	4	walk	3	cheaper	1	yes	1	no	0	yes	1	1						everyday	3	fewdays	3			slightly	2	rules	5	ped	2	morelanes	3	ebikes
360	360	F	2	CN	1	18-25	2	Jiaotong (Xuhui campus)	3	student	8	5	less than 5 minutes	1	ebike	5	comfort	3	walk	3	convenient	7	no	0	no	0	no	0							sometimes	5	fewweeks	4	noneed	9	moderately	3	rules	5	ped	2	moreseparation	5	buses
361	361	F	2	CN	1	36-45	4	Jiaotong (Xuhui campus)	3	workin	9	10	5 to 10 minutes	2	walk	3	comfort	3	walk	3	comfort	3	no	0	yes	1	yes	1	1						sometimes	5	fewweeks	4	noneed	9	slightly	2	notcareful	3	ped	2	betterlanes	4	ebikes
901	901	F	2	CN	1	18-25	2	Jiaotong (Xuhui campus)	3	student	8	5	less than 5 minutes	1	walk	3	freedom	2	walk	3	safer	5	no	0	no	0	no	0							never	6	more10y	6	robbery	8	strongly	4	bikesnotmaintained	8	ped	2	morelanes	3	taxis
902	902	F	2	CN	1	26-35	3	Jiaotong (Xuhui campus)	3	workout	10	15	10 to 20 minutes	3	ebike	5	freedom	2	ebike	5	freedom	2	yes	1	no	0	yes	1	1	1					everyday	3	fewdays	3	tiring	5	moderately	3	rules	5	traffic	1	moreseparation	5	ebikes
903	903	F	2	CN	1	18-25	2	Jiaotong (Xuhui campus)	3	student	8	5	less than 5 minutes	1	walk	3	convenient	7	metro	7	convenient	7	yes	1	no	0	no	0							sometimes	5	fewyears	5	danger	3	moderately	3	toofast	4	ped	2	rulesenforcement	7	ebikes
904	904	M	1	CN	1	18-25	2	Jiaotong (Xuhui campus)	3	student	8	5	less than 5 minutes	1	walk	3	freedom	2	metro	7	faster	4	no	0	no	0	no	0							sometimes	5	fewweeks	4	tiring	5	moderately	3	rules	5	ped	2	betterlanes	4	ebikes
905	905	F	2	CN	1	18-25	2	Jiaotong (Xuhui campus)	3	student	8	60	45 to 60 minutes	6	metro	7	faster	4	metro	7	faster	4	yes	1	no	0	no	0							sometimes	5	fewweeks	4	robbery	8	slightly	2	toofast	4	ped	2	morelanes	3	taxis
907	907	F	2	CN	1	26-35	3	Jiaotong (Xuhui campus)	3	workin	9	60	45 to 60 minutes	6	shuttle bus	6	comfort	3	bicycle	4	faster	4	yes	1	no	0	no	0							everyday	3	fewdays	3			no	1			ped	2	rulesenforcement	7	nothing
908	908	F	2	CN	1	18-25	2	Jiaotong (Xuhui campus)	3	student	8	5	less than 5 minutes	1	walk	3	freedom	2	walk	3	freedom	2	yes	1	no	0	no	0							sometimes	5	fewweeks	4	weather	7	slightly	2	rules	5	traffic	1	moreseparation	5	ebikes
909	909	M	1	CN	1	26-35	3	Jiaotong (Xuhui campus)	3	student	8	3	less than 5 minutes	1	car	9	comfort	3	metro	7	faster	4	yes	1	yes	1	no	0							everyweek	4	fewdays	3			slightly	2	rules	5	ped	2	rulesenforcement	7	ebikes
910	910	M	1	CN	1	26-35	3	Jiaotong (Xuhui campus)	3	student	8	10	5 to 10 minutes	2	walk	3	cheaper	1	walk	3	cheaper	1	yes	1	no	0	yes	1	1						sometimes	5	fewdays	3	weather	7	moderately	3	unaware	6	traffic	1	moreseparation	5	cars
911	911	M	1	CN	1	18-25	2	Jiaotong (Xuhui campus)	3	workout	10	30	20 to 30 minutes	4	bicycle	4	freedom	2	metro	7	convenient	7	yes	1	no	0	no	0		1					everyday	3	fewdays	3	robbery	8	moderately	3	rules	5	ped	2	moreseparation	5	taxis
912	912	M	1	CN	1	18-25	2	Jiaotong (Xuhui campus)	3	workin	9	50	45 to 60 minutes	6	metro	7	faster	4	metro	7	faster	4	no	0	yes	1	no	0							sometimes	5	fewweeks	4			moderately	3	toomany	9	ped	2	betterlanes	4	ebikes
913	913	M	1	CN	1	26-35	3	Jiaotong (Xuhui campus)	3	workout	10	10	5 to 10 minutes	2	ebike	5	faster	4	ebike	5	faster	4	no	0	yes	1	yes	1		1					everyday	3	fewdays	3	tiring	5	moderately	3	toomany	9	ped	2	morelanes	3	nothing
914	914	M	1	CN	1	36-45	4	Jiaotong (Xuhui campus)	3	workout	10	60	45 to 60 minutes	6	metro	7	faster	4	car	9	convenient	7	no	0	yes	1	yes	1	1						sometimes	5	fewweeks	4			slightly	2	unaware	6	ped	2	moreseparation	5	ebikes
915	915	M	1	CN	1	18-25	2	Jiaotong (Xuhui campus)	3	student	8	5	less than 5 minutes	1	walk	3	freedom	2	walk	3	freedom	2	yes	1	no	0	yes	1	1						sometimes	5	fewweeks	4	weather	7	moderately	3	toofast	4	ped	2	morelanes	3	ebikes
916	916	M	1	CN	1	18-25	2	Jiaotong (Xuhui campus)	3	student	8	10	5 to 10 minutes	2	walk	3	freedom	2	walk	3	freedom	2	yes	1	no	0	no	0							sometimes	5	fewweeks	4	pollution	6	slightly	2	toomany	9	ped	2	moreseparation	5	ebikes
920	920	F	2	CN	1	36-45	4	Jiaotong (Xuhui campus)	3	workin	9	45	30 to 45 minutes	5	metro	7	faster	4	ebike	5	freedom	2	no	0	no	0	yes	1		1					everyday	3	fewdays	3	weather	7	slightly	2	rules	5	ped	2	betterlanes	4	nothing
921	921	M	1	CN	1	18-25	2	Jiaotong (Xuhui campus)	3	student	8	5	less than 5 minutes	1	metro	7	faster	4	walk	3	comfort	3	yes	1	no	0	yes	1	1						everyday	3	fewdays	3	weather	7	slightly	2	rules	5	ped	2	moreseparation	5	ebikes
922	922	F	2	CN	1	18-25	2	Jiaotong (Xuhui campus)	3	student	8	5	less than 5 minutes	1	metro	7	faster	4	metro	7	faster	4	yes	1	yes	1	no	0							everyweek	4	fewdays	3			slightly	2	rules	5	traffic	1	moreseparation	5	ebikes
923	923	F	2	CN	1	18-25	2	Jiaotong (Xuhui campus)	3	student	8	2	less than 5 minutes	1	walk	3	faster	4	metro	7	faster	4	yes	1	no	0	no	0							everyweek	4	fewdays	3			moderately	3	unaware	6	ped	2	moreseparation	5	ebikes
924	924	M	1	CN	1	18-25	2	Jiaotong (Xuhui campus)	3	student	8	10	5 to 10 minutes	2	walk	3	freedom	2	walk	3	cheaper	1	no	0	no	0	no	0							sometimes	5	fewweeks	4	tiring	5	moderately	3	toofast	4	ped	2	morelanes	3	pedestrians
925	925	F	2	CN	1	18-25	2	Jiaotong (Xuhui campus)	3	student	8	2	less than 5 minutes	1	walk	3	faster	4	walk	3	faster	4	yes	1	no	0	no	0							everyweek	4	fewdays	3	noneed	9	no	1			ped	2	moreseparation	5	ebikes
926	926	M	1	CN	1	36-45	4	Jiaotong (Xuhui campus)	3	workin	9	10	5 to 10 minutes	2	ebike	5	faster	4	ebike	5	faster	4	yes	1	yes	1	yes	1		1					everyday	3	fewdays	3			slightly	2	rules	5	ped	2	rulesenforcement	7	ebikes
927	927	F	2	CN	1	18-25	2	Jiaotong (Xuhui campus)	3	student	8	4	less than 5 minutes	1	metro	7	convenient	7	metro	7	convenient	7	yes	1	no	0	no	0							everyweek	4	fewdays	3			slightly	2	rules	5	ped	2	moreseparation	5	ebikes
928	928	F	2	CN	1	18-25	2	Jiaotong (Xuhui campus)	3	workin	9	30	20 to 30 minutes	4	bus	6	faster	4	metro	7	faster	4	yes	1	yes	1	no	0							sometimes	5	never	7	unskilled	4	moderately	3	rules	5	ped	2	moreseparation	5	ebikes
929	929	M	1	CN	1	26-35	3	Jiaotong (Xuhui campus)	3	student	8	10	5 to 10 minutes	2	walk	3	freedom	2	metro	7	reliable	8	yes	1	no	0	no	0							never	6	never	7	unskilled	4	moderately	3	rules	5	traffic	1	morelanes	3	ebikes
930	930	M	1	CN	1	26-35	3	Jiaotong (Xuhui campus)	3	workin	9	60	45 to 60 minutes	6	metro	7	faster	4	metro	7	faster	4	no	0	no	0	no	0							sometimes	5	fewweeks	4	pollution	6	slightly	2	notcareful	3	ped	2	moreseparation	5	cars
931	931	F	2	CN	1	26-35	3	Jiaotong (Xuhui campus)	3	workin	9	50	45 to 60 minutes	6	bicycle	4	convenient	7	metro	7	faster	4	yes	1	yes	1	yes	1		1					sometimes	5	fewdays	3	pollution	6	slightly	2	rules	5	ped	2	moreseparation	5	taxis
932	932	M	1	CN	1	18-25	2	Jiaotong (Xuhui campus)	3	student	8	5	less than 5 minutes	1	metro	7	faster	4	metro	7	faster	4	yes	1	no	0	no	0							sometimes	5	fewweeks	4	robbery	8	moderately	3	toofast	4	ped	2	morelanes	3	ebikes
933	933	M	1	CN	1	26-35	3	Jiaotong (Xuhui campus)	3	student	8	5	less than 5 minutes	1	walk	3	convenient	7	bicycle	4	convenient	7	yes	1	no	0	no	0							everyweek	4	fewdays	3			no	1			traffic	1	rulesenforcement	7	ebikes
934	934	M	1	CN	1	26-35	3	Jiaotong (Xuhui campus)	3	student	8	5	less than 5 minutes	1	walk	3	faster	4	walk	3	faster	4	yes	1	no	0	yes	1	1						everyday	3	fewdays	3	danger	3	slightly	2	rules	5	ped	2	moreseparation	5	ebikes
935	935	M	1	CN	1	26-35	3	Jiaotong (Xuhui campus)	3	student	8	10	5 to 10 minutes	2	bicycle	4	freedom	2	metro	7	faster	4	yes	1	no	0	no	0							everyweek	4	fewdays	3	weather	7	slightly	2	toomany	9	ped	2	moreseparation	5	nothing
936	936	F	2	CN	1	18-25	2	Jiaotong (Xuhui campus)	3	student	8	10	5 to 10 minutes	2	metro	7	convenient	7	bicycle	4	freedom	2	yes	1	no	0	yes	1	1						everyday	3	fewdays	3			moderately	3	builtenvironment	7	ped	2	moreseparation	5	ebikes
937	937	M	1	CN	1	18-25	2	Jiaotong (Xuhui campus)	3	student	8	2	less than 5 minutes	1	car	9	comfort	3	metro	7	cheaper	1	yes	1	no	0	no	0							everyweek	4	fewdays	3			slightly	2	rules	5	ped	2	betterlanes	4	ebikes
938	938	M	1	CN	1	18-25	2	Jiaotong (Xuhui campus)	3	student	8	5	less than 5 minutes	1	walk	3	faster	4	metro	7	faster	4	yes	1	no	0	yes	1	1						sometimes	5	fewdays	3	weather	7	slightly	2	unaware	6	ped	2	morelanes	3	ebikes
939	939	F	2	CN	1	18-25	2	Jiaotong (Xuhui campus)	3	student	8	2	less than 5 minutes	1	walk	3	reliable	8	metro	7	faster	4	no	0	no	0	no	0							sometimes	5	fewweeks	4	noneed	9	moderately	3	rules	5	ped	2	morelanes	3	ebikes
940	940	F	2	CN	1	18-25	2	Jiaotong (Xuhui campus)	3	student	8	5	less than 5 minutes	1	walk	3	convenient	7	walk	3	convenient	7	yes	1	no	0	yes	1	1						everyweek	4	fewdays	3	weather	7	slightly	2	notcareful	3	ped	2	moreseparation	5	ebikes
941	941	M	1	CN	1	26-35	3	Jiaotong (Xuhui campus)	3	student	8	20	10 to 20 minutes	3	bicycle	4	cheaper	1	bicycle	4	faster	4	yes	1	no	0	yes	1	1						everyday	3	fewdays	3	weather	7	moderately	3	rules	5	ped	2	moreseparation	5	buses
942	942	F	2	CN	1	18-25	2	Jiaotong (Xuhui campus)	3	student	8	5	less than 5 minutes	1	metro	7	convenient	7	metro	7	convenient	7	yes	1	no	0	no	0							everyweek	4	fewdays	3			moderately	3	notcareful	3	ped	2	moreseparation	5	ebikes
943	943	M	1	CN	1	18-25	2	Jiaotong (Xuhui campus)	3	student	8	5	less than 5 minutes	1	bicycle	4	freedom	2	walk	3	freedom	2	yes	1	no	0	no	0							everyweek	4	fewdays	3			slightly	2	unaware	6	ped	2	betterlanes	4	ebikes
944	944	M	1	CN	1	36-45	4	University of Chinese Academy of Social Sciences	3	workout	10	60	45 to 60 minutes	6	car	9	reliable	8	walk	3	comfort	3	yes	1	yes	1	yes	1	1	1					everyweek	4	fewdays	3			moderately	3	rules	5	ped	2	moreseparation	5	ebikes
945	945	M	1	CN	1	18-25	2	Jiaotong (Xuhui campus)	3	student	8	5	less than 5 minutes	1	walk	3	cheaper	1	walk	3	cheaper	1	yes	1	no	0	no	0							sometimes	5	fewdays	3			no	1			ped	2	moreseparation	5	ebikes
946	946	M	1	CN	1	18-25	2	Jiaotong (Xuhui campus)	3	workin	9	50	45 to 60 minutes	6	metro	7	convenient	7	metro	7	convenient	7	yes	1	no	0	yes	1	1						everyweek	4	fewdays	3	robbery	8	moderately	3	unaware	6	ped	2	betterlanes	4	ebikes
947	947	M	1	CN	1	18-25	2	Jiaotong (Xuhui campus)	3	workout	10	60	45 to 60 minutes	6	metro	7	convenient	7	metro	7	convenient	7	yes	1	no	0	yes	1	1						sometimes	5	fewdays	3			moderately	3	toomany	9	ped	2	moreseparation	5	taxis
948	948	F	2	CN	1	18-25	2	Jiaotong (Xuhui campus)	3	student	8	5	less than 5 minutes	1	metro	7	faster	4	metro	7	faster	4	yes	1	no	0	no	0							everyweek	4	fewdays	3	unskilled	4	slightly	2	toofast	4	traffic	1	betterlanes	4	ebikes
949	949	M	1	CN	1	18-25	2	Jiaotong (Xuhui campus)	3	student	8	3	less than 5 minutes	1	bicycle	4	comfort	3	metro	7	faster	4	no	0	yes	1	no	0							never	6	fewweeks	4			slightly	2	notcareful	3	ped	2	betterlanes	4	ebikes
950	950	F	2	CN	1	36-45	4	Jiaotong (Xuhui campus)	3	workin	9	100	above 90 minutes	8	metro	7	reliable	8	car	9	convenient	7	no	0	yes	1	no	0							sometimes	5	fewweeks	4			strongly	4	rules	5	traffic	1	rulesenforcement	7	ebikes
951	951	M	1	CN	1	18-25	2	Jiaotong (Xuhui campus)	3	student	8	30	20 to 30 minutes	4	ebike	5	comfort	3	bicycle	4	cheaper	1	yes	1	no	0	no	0							everyday	3	fewdays	3			moderately	3	notcareful	3	ped	2	rulesenforcement	7	ebikes
952	952	M	1	CN	1	18-25	2	Jiaotong (Xuhui campus)	3	student	8	50	45 to 60 minutes	6	metro	7	faster	4	metro	7	faster	4	yes	1	no	0	no	0							sometimes	5	fewdays	3	robbery	8	slightly	2	rules	5	traffic	1	morelanes	3	ebikes
953	953	F	2	CN	1	36-45	4	Jiaotong (Xuhui campus)	3	workin	9	30	20 to 30 minutes	4	metro	7	faster	4	metro	7	faster	4	yes	1	yes	1	yes	1	1						everyweek	4	fewdays	3			no	1			ped	2	morelanes	3	ebikes
954	954	M	1	CN	1	18-25	2	Jiaotong (Xuhui campus)	3	student	8	90	60 to 90 minutes	7	metro	7	faster	4	metro	7	cheaper	1	yes	1	no	0	yes	1							everyweek	4	fewdays	3			moderately	3	rules	5	ped	2	rulesenforcement	7	pedestrians
955	955	M	1	CN	1	26-35	3	Jiaotong (Xuhui campus)	3	workin	9	30	20 to 30 minutes	4	bicycle	4	healthy	9	walk	3	freedom	2	yes	1	no	0	no	0							everyweek	4	fewweeks	4	weather	7	moderately	2	notcareful	3	ped	2	morelanes	3	ebikes
957	957	F	2	CN	1	18-25	2	Jiaotong (Xuhui campus)	3	student	8	10	5 to 10 minutes	2	walk	3	freedom	2	metro	7	faster	4	yes	1	no	0	no	0							sometimes	5	fewweeks	4			moderately	3	notcareful	3	traffic	1	moreseparation	5	taxis
958	958	M	1	CN	1	36-45	4	Jiaotong (Xuhui campus)	3	workout	10	35	30 to 45 minutes	5	metro	7	faster	4	metro	7	faster	4	yes	1	yes	1	no	0							everyweek	4	fewdays	3	pollution	6	moderately	3	rules	5	ped	2	moreseparation	5	ebikes
959	959	M	1	CN	1	18-25	2	Jiaotong (Xuhui campus)	3	workout	10	30	20 to 30 minutes	4	bicycle	4	cheaper	1	bicycle	4	freedom	2	yes	1	no	0	yes	1	1						everyday	3	fewdays	3	tiring	5	moderately	3	notcareful	3	traffic	1	rulesenforcement	7	buses
960	960	F	2	CN	1	18-25	2	Jiaotong (Xuhui campus)	3	student	8	5	less than 5 minutes	1	bicycle	4	freedom	2	walk	3	reliable	8	no	0	no	0	yes	1							everyweek	4	fewdays	3			no	1			traffic	1	moreseparation	5	ebikes
961	961	M	1	CN	1	18-25	2	Jiaotong (Xuhui campus)	3	student	8	5	less than 5 minutes	1	walk	3	reliable	8	walk	3	freedom	2	yes	1	no	0	no	0							sometimes	5	fewweeks	4	danger	3	moderately	3	bikesnotmaintained	8	traffic	1	moreseparation	5	bicycles
962	962	F	2	CN	1	26-35	3	Jiaotong (Xuhui campus)	3	workin	9	45	30 to 45 minutes	5	car	9	freedom	2	metro	7	reliable	8	no	0	yes	1	no	0							sometimes	5	fewweeks	4	weather	7	moderately	3	rules	5	traffic	1	morelanes	3	cars
963	963	M	1	CN	1	18-25	2	Jiaotong (Xuhui campus)	3	student	8	70	60 to 90 minutes	7	walk	3	comfort	3	metro	7	convenient	7	no	0	yes	1	no	0							sometimes	5	fewdays	3	unskilled	4	strongly	4	toofast	4	traffic	1	moreseparation	5	cars
964	964	M	1	CN	1	26-35	3	Jiaotong (Xuhui campus)	3	student	8	5	less than 5 minutes	1	metro	7	cheaper	1	bicycle	4	convenient	7	yes	1	no	0	no	0							sometimes	5	fewdays	3			moderately	3	unaware	6	ped	2	betterlanes	4	taxis
965	965	F	2	CN	1	26-35	3	Jiaotong (Xuhui campus)	3	workin	9	50	45 to 60 minutes	6	metro	7	faster	4	metro	7	faster	4	yes	1	yes	1	yes	1		1					sometimes	5	fewdays	3	robbery	8	slightly	2	toomany	9	ped	2	betterlanes	4	taxis
966	966	F	2	CN	1	26-35	3	Jiaotong (Xuhui campus)	3	workin	9	40	30 to 45 minutes	5	metro	7	faster	4	metro	7	faster	4	yes	1	no	0	yes	1	1						sometimes	5	fewweeks	4			moderately	3	rules	5	traffic	1	moreseparation	5	ebikes
967	967	F	2	CN	1	26-35	3	Jiaotong (Xuhui campus)	3	workout	10	30	20 to 30 minutes	4	metro	7	faster	4	metro	7	faster	4	yes	1	yes	1	no	0							sometimes	5	fewweeks	4			moderately	3	rules	5	ped	2	rulesenforcement	7	ebikes
968	968	F	2	CN	1	18-25	2	Jiaotong (Xuhui campus)	3	workout	10	45	30 to 45 minutes	5	metro	7	faster	4	bicycle	4	freedom	2	yes	1	no	0	no	0							everyweek	4	fewdays	3			moderately	3	rules	5	ped	2	moreseparation	5	ebikes
969	969	F	2	CN	1	26-35	3	Jiaotong (Xuhui campus)	3	workin	9	30	20 to 30 minutes	4	metro	7	faster	4	metro	7	convenient	7	no	0	no	0	no	0							sometimes	5	fewdays	3			moderately	3	rules	5	traffic	1	morelanes	3	ebikes
970	970	M	1	CN	1	18-25	2	Jiaotong (Xuhui campus)	3	student	8	5	less than 5 minutes	1	walk	3	freedom	2	walk	3	freedom	2	no	0	yes	1	no	0							sometimes	5	fewyears	5	tiring	5	moderately	3	toofast	4	ped	2	moreseparation	5	ebikes
971	971	M	1	CN	1	18-25	2	Jiaotong (Xuhui campus)	3	student	8	0	less than 5 minutes	1	walk	3	freedom	2	walk	3	cheaper	1	no	0	no	0	no	0							everyweek	4	fewweeks	4			moderately	3	rules	5	traffic	1	betterlanes	4	ebikes
972	972	M	1	CN	1	26-35	3	Jiaotong (Xuhui campus)	3	workin	9	60	45 to 60 minutes	6	ebike	5	convenient	7	ebike	5	convenient	7	yes	1	no	0	yes	1		1					everyday	3	fewdays	3	robbery	8	slightly	2	toomany	9	ped	2	rulesenforcement	7	pedestrians
973	973	F	2	CN	1	18-25	2	Jiaotong (Xuhui campus)	3	workin	9	30	20 to 30 minutes	4	metro	7	faster	4	metro	7	faster	4	yes	1	no	0	yes	1	1	1					everyweek	4	fewdays	3	danger	3	moderately	3	rules	5	traffic	1	morelanes	3	ebikes
974	974	F	2	CN	1	46-55	5	Jiaotong (Xuhui campus)	3	workin	9	50	45 to 60 minutes	6	car	9	comfort	3	car	9	comfort	3	yes	1	yes	1	no	0							never	6	never	7	danger	3	moderately	3	rules	5	traffic	1	betterlanes	4	ebikes
975	975	F	2	CN	1	46-55	5	Jiaotong (Xuhui campus)	3	workin	9	60	45 to 60 minutes	6	metro	7	faster	4	metro	7	faster	4	yes	1	yes	1	no	0							sometimes	5	fewyears	5	nobike	9	slightly	2	toofast	4	traffic	1	moreseparation	5	ebikes
976	976	F	2	CN	1	26-35	3	Jiaotong (Xuhui campus)	3	student	8	10	5 to 10 minutes	2	bicycle	4	freedom	2	walk	3	convenient	7	no	0	no	0	no	0							sometimes	5	fewweeks	4	pollution	6	moderately	3	toomany	9	ped	2	moreseparation	5	cars
977	977	M	1	CN	1	18-25	2	Jiaotong (Xuhui campus)	3	student	8	5	less than 5 minutes	1	metro	7	faster	4	metro	7	faster	4	no	0	no	0	yes	1		1					sometimes	5	fewweeks	4	robbery	8	moderately	3	unaware	6	ped	2	moreseparation	5	buses
978	978	M	1	CN	1	26-35	3	Jiaotong (Xuhui campus)	3	student	8	50	45 to 60 minutes	6	metro	7	faster	4	metro	7	faster	4	yes	1	yes	1	no	0							everyday	3	fewdays	3			moderately	3	unaware	6	ped	2	moreseparation	5	ebikes
979	979	M	1	CN	1	26-35	3	Jiaotong (Xuhui campus)	3	workin	9	10	5 to 10 minutes	2	metro	7	convenient	7	walk	3	freedom	2	yes	1	no	0	no	0							everyweek	4	fewdays	3			moderately	3	rules	5	traffic	1	moreseparation	5	ebikes
980	980	M	1	foreigner	2	18-25	2	Jiaotong (Xuhui campus)	3	student	8	45	30 to 45 minutes	5	metro	7	faster	4	metro	7	faster	4	yes	1	yes	1	yes	1	1						everyweek	4	fewdays	3			slightly	2	notcareful	3	ped	2	betterlanes	4	pedestrians
981	981	M	1	CN	1	18-25	2	Jiaotong (Xuhui campus)	3	student	8	5	less than 5 minutes	1	walk	3	comfort	3	metro	7	faster	4	no	0	no	0	yes	1	1						everyweek	4	fewdays	3	pollution	6	slightly	2	rules	5	ped	2	moreseparation	5	ebikes
982	982	F	2	CN	1	18-25	2	Jiaotong (Xuhui campus)	3	student	8	0	less than 5 minutes	1	walk	3	freedom	2	metro	7	faster	4	no	0	no	0	no	0							sometimes	5	fewweeks	4	danger	3	moderately	3	notcareful	3	ped	2	betterlanes	4	ebikes
983	983	F	2	CN	1	18-25	2	Jiaotong (Xuhui campus)	3	student	8	5	less than 5 minutes	1	walk	3	convenient	7	metro	7	faster	4	yes	1	no	0	yes	1	1						sometimes	5	fewweeks	4	pollution	6	slightly	2	toomany	9	ped	2	betterlanes	4	ebikes
984	984	F	2	CN	1	18-25	2	Jiaotong (Xuhui campus)	3	student	8	40	30 to 45 minutes	5	metro	7	faster	4	metro	7	safer	5	yes	1	yes	1	yes	1		1					everyweek	4	fewdays	3			moderately	3	rules	5	ped	2	moreseparation	5	ebikes
985	985	M	1	CN	1	18-25	2	Jiaotong (Xuhui campus)	3	student	8	2	less than 5 minutes	1	walk	3	convenient	7	walk	3	reliable	8	yes	1	no	0	no	0							never	6	fewyears	5	robbery	8	slightly	2	rules	5	ped	2	rulesenforcement	7	taxis
986	986	M	1	CN	1	26-35	3	Jiaotong (Xuhui campus)	3	workout	10	55	45 to 60 minutes	6	metro	7	reliable	8	metro	7	reliable	8	yes	1	yes	1	yes	1	1						everyday	3	fewdays	3			slightly	2	toofast	4	traffic	1	betterlanes	4	ebikes
987	987	F	2	CN	1	18-25	2	Jiaotong (Xuhui campus)	3	student	8	5	less than 5 minutes	1	walk	3	faster	4	metro	7	faster	4	yes	1	no	0	yes	1	1						sometimes	5	fewweeks	4	danger	3	moderately	3	rules	5	ped	2	moreseparation	5	ebikes
988	988	F	2	CN	1	18-25	2	Jiaotong (Xuhui campus)	3	student	8	10	5 to 10 minutes	2	metro	7	cheaper	1	metro	7	cheaper	1	no	0	no	0	no	0							never	6	fewyears	5	tiring	5	slightly	2	rules	5	ped	2	betterlanes	4	ebikes
989	989	M	1	CN	1	26-35	3	Jiaotong (Xuhui campus)	3	student	8	5	less than 5 minutes	1	walk	3	comfort	3	walk	3	comfort	3	yes	1	no	0	no	0							everyweek	4	fewdays	3			moderately	3	rules	5	traffic	1	moreseparation	5	cars
990	990	M	1	CN	1	18-25	2	Jiaotong (Xuhui campus)	3	student	8	1	less than 5 minutes	1	metro	7	faster	4	metro	7	faster	4	no	0	no	0	no	0							sometimes	5	fewdays	3			slightly	2	rules	5	ped	2	moreseparation	5	ebikes
991	991	M	1	CN	1	18-25	2	Jiaotong (Xuhui campus)	3	student	8	2	less than 5 minutes	1	walk	3	freedom	2	metro	7	cheaper	1	yes	1	no	0	no	0							sometimes	5	fewdays	3			moderately	3	rules	5	ped	2	moreseparation	5	nothing
993	993	M	1	CN	1	18-25	2	Jiaotong (Xuhui campus)	3	student	8	15	10 to 20 minutes	3	bicycle	4	faster	4	bicycle	4	faster	4	yes	1	no	0	no	0							everyday	3	fewdays	3			slightly	2	toofast	4	ped	2	moreseparation	5	ebikes
994	994	M	1	CN	1	26-35	3	Jiaotong (Xuhui campus)	3	student	8	5	less than 5 minutes	1	bicycle	4	faster	4	metro	7	faster	4	yes	1	no	0	no	0							everyday	3	fewdays	3	tiring	5	moderately	3	rules	5	traffic	1	rulesenforcement	7	taxis
995	995	M	1	CN	1	18-25	2	Jiaotong (Xuhui campus)	3	student	8	40	30 to 45 minutes	5	metro	7	reliable	8	metro	7	reliable	8	yes	1	no	0	yes	1		1					sometimes	5	fewdays	3	tiring	5	moderately	3	unaware	6	traffic	1	morelanes	3	buses
996	996	F	2	CN	1	26-35	3	Jiaotong (Xuhui campus)	3	workin	9	20	10 to 20 minutes	3	bicycle	4	reliable	8	bicycle	4	reliable	8	no	0	yes	1	yes	1	1						everyweek	4	fewdays	3	weather	7	slightly	2	rules	5	ped	2	moreseparation	5	ebikes
997	997	F	2	CN	1	36-45	4	Jiaotong (Xuhui campus)	3	workin	9	20	10 to 20 minutes	3	car	9	freedom	2	car	9	freedom	2	yes	1	yes	1	yes	1	1						sometimes	5	fewdays	3	robbery	8	moderately	3	unaware	6	ped	2	moreseparation	5	ebikes
998	998	F	2	CN	1	18-25	2	Jiaotong (Xuhui campus)	3	student	8	5	less than 5 minutes	1	walk	3	faster	4	metro	7	faster	4	yes	1	no	0	no	0							everyweek	4	fewdays	3			no	1			ped	2	moreseparation	5	ebikes
999	999	F	2	CN	1	26-35	3	Jiaotong (Xuhui campus)	3	workin	9	30	20 to 30 minutes	4	metro	7	faster	4	metro	7	faster	4	yes	1	no	0	no	0							sometimes	5	fewweeks	4			slightly	2	rules	5	ped	2	moreseparation	5	ebikes
1000	1000	F	2	CN	1	36-45	4	Jiaotong (Xuhui campus)	3	workin	9	35	30 to 45 minutes	5	metro	7	reliable	8	metro	7	reliable	8	yes	1	yes	1	no	0							sometimes	5	more10y	6			moderately	3	rules	5	ped	2	betterlanes	4	ebikes
1001	1001	F	2	CN	1	18-25	2	Jiaotong (Xuhui campus)	3	student	8	3	less than 5 minutes	1	walk	3	faster	4	bicycle	4	freedom	2	yes	1	no	0	no	0							sometimes	5	fewdays	3	danger	3	slightly	2	notcareful	3	ped	2	betterlanes	4	ebikes
1003	1003	M	1	CN	1	26-35	3	Jiaotong (Xuhui campus)	3	student	8	5	less than 5 minutes	1	taxi	8	faster	4	metro	7	convenient	7	yes	1	no	0	yes	1	1						everyday	3	fewdays	3	weather	7	slightly	2	rules	5	ped	2	moreseparation	5	ebikes
1004	1004	M	1	CN	1	26-35	3	Jiaotong (Xuhui campus)	3	workin	9	30	20 to 30 minutes	4	ebike	5	enjoyable	6	car	9	convenient	7	yes	1	yes	1	yes	1	1	1					sometimes	5	fewdays	3	robbery	8	slightly	2	toofast	4	ped	2	rulesenforcement	7	bicycles
1005	1005	M	1	CN	1	18-25	2	Jiaotong (Xuhui campus)	3	student	8	3	less than 5 minutes	1	walk	3	comfort	3	metro	7	faster	4	yes	1	no	0	no	0							sometimes	5	fewweeks	4	robbery	8	moderately	3	toofast	4	ped	2	rulesenforcement	7	cars
1006	1006	F	2	CN	1	26-35	3	Jiaotong (Xuhui campus)	3	student	8	20	10 to 20 minutes	3	bicycle	4	freedom	2	bicycle	4	cheaper	1	yes	1	yes	1	no	0							everyday	3	fewdays	3			no	1			ped	2	moreseparation	5	buses
1007	1007	M	1	CN	1	26-35	3	Jiaotong (Xuhui campus)	3	student	8	5	less than 5 minutes	1	walk	3	comfort	3	metro	7	convenient	7	no	0	no	0	no	0							sometimes	5	fewweeks	4			slightly	2	toofast	4	ped	2	betterlanes	4	motorbikes
1008	1008	M	1	CN	1	18-25	2	Jiaotong (Xuhui campus)	3	student	8	50	45 to 60 minutes	6	walk	3	freedom	2	metro	7	reliable	8	yes	1	yes	1	yes	1	1						everyday	3	fewdays	3	tiring	5	moderately	3	rules	5	ped	2	morelanes	3	ebikes
1009	1009	M	1	CN	1	18-25	2	Jiaotong (Xuhui campus)	3	student	8	10	5 to 10 minutes	2	bicycle	4	freedom	2	bicycle	4	freedom	2	yes	1	no	0	no	0							everyweek	4	fewdays	3	weather	7	moderately	3	rules	5	ped	2	betterlanes	4	ebikes
1010	1010	M	1	CN	1	18-25	2	Jiaotong (Xuhui campus)	3	student	8	5	less than 5 minutes	1	walk	3	convenient	7	metro	7	faster	4	yes	1	no	0	no	0							everyweek	4	fewdays	3			slightly	2	rules	5	ped	2	moreseparation	5	ebikes
1011	1011	M	1	CN	1	18-25	2	Jiaotong (Xuhui campus)	3	student	8	5	less than 5 minutes	1	walk	3	faster	4	walk	3	faster	4	no	0	no	0	no	0							sometimes	5	fewweeks	4			slightly	2	rules	5	ped	2	moreseparation	5	cars
1012	1012	M	1	CN	1	36-45	4	Jiaotong (Xuhui campus)	3	workin	9	60	45 to 60 minutes	6	metro	7	faster	4	metro	7	faster	4	no	0	no	0	no	0							sometimes	5	more10y	6			strongly	4	rules	5	ped	2	moreseparation	5	ebikes
1013	1013	M	1	CN	1	26-35	3	Jiaotong (Xuhui campus)	3	workout	10	50	45 to 60 minutes	6	metro	7	faster	4	metro	7	faster	4	yes	1	no	0	no	0							everyday	3	fewdays	3			slightly	2	toofast	4	ped	2	moreseparation	5	ebikes
1014	1014	F	2	CN	1	18-25	2	Jiaotong (Xuhui campus)	3	student	8	2	less than 5 minutes	1	bicycle	4	freedom	2	metro	7	faster	4	no	0	no	0	no	0							sometimes	5	fewweeks	4			strongly	4	toofast	4	ped	2	rulesenforcement	7	ebikes
1015	1015	M	1	CN	1	18-25	2	Jiaotong (Xuhui campus)	3	student	8	30	20 to 30 minutes	4	metro	7	convenient	7	metro	7	reliable	8	no	0	no	0	no	0							sometimes	5	fewweeks	4			moderately	3	unaware	6	ped	2	moreseparation	5	ebikes
1016	1016	M	1	CN	1	18-25	2	Jiaotong (Xuhui campus)	3	student	8	10	5 to 10 minutes	2	walk	3	convenient	7	bus	6	cheaper	1	no	0	no	0	yes	1	1						sometimes	5	fewweeks	4	parkingdifficult	9	moderately	3	rules	5	ped	2	betterlanes	4	ebikes
1017	1017	M	1	CN	1	18-25	2	Jiaotong (Xuhui campus)	3	student	8	5	less than 5 minutes	1	walk	3	freedom	2	walk	3	convenient	7	yes	1	no	0	yes	1	1						everyweek	4	fewdays	3			slightly	2	rules	5	ped	2	moreseparation	5	ebikes
1018	1018	M	1	CN	1	26-35	3	Jiaotong (Xuhui campus)	3	student	8	40	30 to 45 minutes	5	metro	7	faster	4	metro	7	faster	4	yes	1	no	0	yes	1	1						everyweek	4	fewdays	3			slightly	2	unaware	6	ped	2	morelanes	3	buses
1019	1019	M	1	CN	1	26-35	3	Jiaotong (Xuhui campus)	3	workin	9	30	20 to 30 minutes	4	car	9	convenient	7	car	9	convenient	7	yes	1	yes	1	no	0							everyday	3	fewdays	3			strongly	4	notcareful	3	ped	2	morelanes	3	ebikes
1020	1020	F	2	CN	1	18-25	2	Jiaotong (Xuhui campus)	3	student	8	40	30 to 45 minutes	5	metro	7	faster	4	metro	7	faster	4	yes	1	no	0	no	0							sometimes	5	fewweeks	4			moderately	3	rules	5	ped	2	morelanes	3	ebikes
1021	1021	M	1	CN	1	26-35	3	Jiaotong (Xuhui campus)	3	student	8	3	less than 5 minutes	1	walk	3	comfort	3	metro	7	convenient	7	yes	1	yes	1	yes	1	1						everyweek	4	fewdays	3			moderately	3	rules	5	traffic	1	moreseparation	5	ebikes
1022	1022	F	2	CN	1	26-35	3	Jiaotong (Xuhui campus)	3	workin	9	45	30 to 45 minutes	5	walk	3	freedom	2	car	9	faster	4	no	0	yes	1	no	0							sometimes	5	fewweeks	4	pollution	6	moderately	3	rules	5	ped	2	betterlanes	4	ebikes
1023	1023	M	1	CN	1	18-25	2	Jiaotong (Xuhui campus)	3	student	8	15	10 to 20 minutes	3	bicycle	4	convenient	7	bicycle	4	convenient	7	yes	1	no	0	no	0							everyday	3	fewdays	3	robbery	8	slightly	2	toomany	9	ped	2	moreseparation	5	buses
1024	1024	M	1	CN	1	26-35	3	Jiaotong (Xuhui campus)	3	workin	9	90	60 to 90 minutes	7	car	9	freedom	2	car	9	freedom	2	yes	1	yes	1	yes	1	1	1					sometimes	5	fewweeks	4	weather	7	strongly	4	rules	5	ped	2	rulesenforcement	7	ebikes
1026	1026	F	2	CN	1	18-25	2	Jiaotong (Xuhui campus)	3	student	8	5	less than 5 minutes	1	walk	3	convenient	7	metro	7	faster	4	yes	1	no	0	yes	1	1						everyweek	4	fewdays	3			slightly	2	notcareful	3	ped	2	morelanes	3	ebikes
1028	1028	F	2	CN	1	18-25	2	Jiaotong (Xuhui campus)	3	student	8	10	5 to 10 minutes	2	metro	7	reliable	8	metro	7	reliable	8	yes	1	no	0	no	0							sometimes	5	fewweeks	4	weather	7	slightly	2	rules	5	ped	2	moreseparation	5	ebikes
1029	P1	M	1	CN	1	26-35	3	Jiaotong (Xuhui campus)	3	student	8	5	less than 5 minutes	1	metro	7	safer	5	metro	7	reliable	8	yes	1	yes	3	no	0							everyweek	4	fewdays	3			slightly	2	unaware	6	ped	2	moreseparation	5	ebikes
1030	P2	F	2	Latvian	2	18-25	2	Jiaotong (Xuhui campus)	3	student	8	5	less than 5 minutes	1	metro	7	enjoyable	6	walk	3	convenient	7	yes	1	no	4	no	0							sometimes	5	fewyears	5	tiring	5	definitely	5	rules	5	traffic	1	moreseparation	5	ebikes
1034	P6	F	2	Italian	2	26-35	3	Jiaotong (Xuhui campus)	3	unemployed	12	0	0	0	walk	3	enjoyable	6	metro	7	convenient	7	yes	1	no	4	yes	1	1		1				everyweek	4	fewdays	3			moderately	3	notcareful	3	traffic	1	betterlanes	4	cars
1035	P7	M	1	CN	1	18-25	2	Jiaotong (Xuhui campus)	3	student	8	5	less than 5 minutes	1	metro	7	reliable	8	bicycle	4	safer	5	no	0	no	4	no	0							everyday	3	fewdays	3			slightly	2	unaware	6	traffic	1	morelanes	3	cars
1036	P8	F	2	CN	1	18-25	2	Jiaotong (Xuhui campus)	3	workout	10	30	20 to 30 minutes	4	metro	7	faster	4	metro	7	faster	4	yes	1	no	4	no	0							never	6	fewyears	5	danger	3	no	1			traffic	1	morelanes	3	ebikes
1037	P9	F	2	Kazakh	2	18-25	2	Jiaotong (Xuhui campus)	3	student	8	60	45 to 60 minutes	6	metro	7	faster	4	metro	7	faster	4	yes	1	no	4	yes	1			1				everyday	3	fewdays	3			strongly	4	notcareful	3	ped	2	moreseparation	5	bicycles
1038	P10	F	2	Georgian	2	18-25	2	Jiaotong (Xuhui campus)	3	student	8	5	less than 5 minutes	1	walk	3	enjoyable	6	metro	7	faster	4	yes	1	no	4	no	0							never	6	never	7	unskilled	4	strongly	4	toofast	4	ped	2	betterlanes	4	cars
1040	F1	F	2	Pacific	2	26-35	3	Jiaotong (Xuhui campus)	3	workout	10	15	10 to 20 minutes	3	bus	6	comfort	3	walking	3	convenient	7	yes	1	no	0	no	0							never	6	more10y	6	danger	3	definitely	5	notcareful	3	traffic	1	betterlanes	4	taxis
1043	F4	F	2	CN	1	18-25	2	Jiaotong (Xuhui campus)	3	student	8	25	20 to 30 minutes	4	metro	7	faster	4	metro	7	faster	2	no	0	no	0	no	0	1						sometimes	5	fewweeks	4	robbery	8	moderately	3	toomany	9	traffic	1	morelanes	3	ebikes
1072	F33	F	2	CN	1	26-35	3	Jiaotong (Xuhui campus)	3	student	8	7	5 to 10 minutes	2	metro	7	faster	4	metro	7	faster	2	no	0	no	0	no	0							sometimes	5	fewdays	3	danger	3	definitely	5	toomany	9	ped	2	moreseparation	5	ebikes
1078	F39	M	1	CN	1	36-45	4	Jiaotong (Xuhui campus)	3	workout	10	25	20 to 30 minutes	4	bicycle	4	freedom	2	bicycle	4	freedom	2	yes	1	no	0	no	0							everyday	3	fewdays	3	weather	7	strongly	4	toomany	9	ped	2	betterlanes	4	cars
1082	F43	F	2	CN	1	18-25	2	Jiaotong (Xuhui campus)	3	Retired	11	15	10 to 20 minutes	3	bicycle	4	freedom	2	bicycle	4	freedom	2	yes	1	yes	1	no	0	1						everyday	3	fewdays	3			slightly	2	toomany	9	traffic	1	morelanes	3	nothing
1086	F47	F	2	US	2	26-35	3	Jiaotong (Xuhui campus)	3	workout	10	50	45 to 60 minutes	6	bicycle	4	enjoyable	6	metro	7	safer	5	no	0	no	0	no	0		1					everyweek	4	fewdays	3	weather	7	definitely	5	rules	5	traffic	1	morelanes	3	ebikes
1088	F49	F	2	CN	1	26-35	3	Jiaotong (Xuhui campus)	3	student	8	7	5 to 10 minutes	2	taxi	8	freedom	2	bicycle	4	convenient	7	no	0	no	0	no	0							everyday	3	fewdays	3	danger	3	moderately	3	unaware	6	ped	2	morelanes	3	cars
1096	F57	M	1	French	2	26-35	3	Jiaotong (Xuhui campus)	3	workout	10	35	30 to 45 minutes	5	bicycle	4	freedom	4	metro	7	faster	4	yes	1	no	0	yes	1	1	1					everyweek	4	fewdays	3			moderately	3	rules	5	ped	2	morelanes	3	buses
1099	F60	F	2	Iranian	2	18-25	2	Jiaotong (Xuhui campus)	3	student	8	7	5 to 10 minutes	2	walking	3	comfort	3	metro	7	cheaper	1	no	0	no	0	no	0							never	6	fewyears	5	danger	3	slightly	2	notcareful	3	traffic	1	morelanes	3	bicycles
1107	F68	M	1	Iran	2	26-35	3	Jiaotong (Xuhui campus)	3	student	8	4	less than 5 minutes	1	metro	7	reliable	8	metro	7	cheaper	1	yes	1	no	0	no	0					1		never	6	fewyears	5			moderately	3	rules	5	traffic	1	betterlanes	4	ebikes
1122	F83	M	1	French	2	18-25	2	Jiaotong (Xuhui campus)	3	student	8	15	10 to 20 minutes	3	walking	3	enjoyable	6	bicycle	4	faster	4	yes	1	no	0	no	0							everyday	3	fewdays	3			strongly	4	notcareful	3	traffic	1	morelanes	3	cars
1154	F115	M	1	Singaporean	2	18-25	2	Jiaotong (Xuhui campus)	3	student	8	70	60 to 90 minutes	7	metro	7	faster	4	metro	7	faster	4	no	0	no	0	no	0							sometimes	5	fewdays	3	danger	3	definitely	5	notcareful	3	ped	2	moreseparation	5	ebikes
1155	F116	M	1	CN	1	26-35	3	Jiaotong (Xuhui campus)	3	student	8	50	45 to 60 minutes	6	metro	7	faster	4	metro	7	cheaper	1	yes	1	no	0	no	0							everyweek	4	fewdays	3	tiring	5	strongly	4	toofast	4	ped	2	morelanes	3	ebikes
1156	F117	M	1	Malaysian	2	18-25	2	Jiaotong (Xuhui campus)	3	student	8	25	20 to 30 minutes	4	bicycle	4	freedom	4	metro	7	convenient	7	yes	1	no	0	no	0							sometimes	5	fewdays	3	weather	7	slightly	2	unaware	6	ped	2	moreseparation	5	cars
1157	F118	M	1	Burmese	2	18-25	2	Jiaotong (Xuhui campus)	3	student	8	35	30 to 45 minutes	5	metro	7	cheaper	1	car	9	faster	4	yes	1	no	0	no	0							never	6	more10y	6	robbery	8	strongly	4	unaware	6	ped	2	moreseparation	5	ebikes
1158	F119	M	1	British	2	26-35	3	Jiaotong (Xuhui campus)	3	workin	9	7	5 to 10 minutes	2	walking	3	freedom	4	walking	3	freedom	2	yes	1	no	0	yes	1	1						sometimes	5	fewweeks	4			slightly	2	unaware	6	ped	2	moreseparation	5	buses
1159	F120	F	2	CN	1	18-25	2	Jiaotong (Xuhui campus)	3	student	8	7	5 to 10 minutes	2	bicycle	4	faster	4	metro	7	reliable	8	yes	1	no	0	yes	1	1						everyweek	4	fewdays	3			strongly	4	unaware	6	ped	2	moreseparation	5	cars
1160	F121	F	2	Singaporean	2	18-25	2	Jiaotong (Xuhui campus)	3	student	8	35	30 to 45 minutes	5	taxi	8	cheaper	1	metro	7	cheaper	1	no	0	no	0	no	0							never	6	fewdays	3	unskilled	4	strongly	4	toomany	9	ped	2	morelanes	3	pedestrians
1161	F122	F	2	Singaporean	2	18-25	2	Jiaotong (Xuhui campus)	3	student	8	25	20 to 30 minutes	4	car	9	convenient	7	metro	7	cheaper	1	yes	1	no	0	no	0							everyweek	4	fewdays	3	unskilled	4	moderately	3	rules	5	traffic	1	moreseparation	5	taxis
1162	F123	F	2	CN	1	18-25	2	Jiaotong (Xuhui campus)	3	student	8	25	20 to 30 minutes	4	metro	7	reliable	8	metro	7	cheaper	1	yes	1	no	0	no	0							sometimes	5	fewweeks	4	tiring	5	moderately	3	builtenvironment	10	ped	2	betterlanes	4	ebikes
1163	F124	M	1	Singaporean	2	18-25	2	Jiaotong (Xuhui campus)	3	student	8	35	30 to 45 minutes	5	bicycle	4	freedom	4	metro	7	convenient	7	yes	1	no	0	no	0							never	6	fewdays	3	pollution	6	slightly	2	notcareful	3	ped	2	betterlanes	4	cars
1164	F125	F	2	Russian Federation	2	18-25	2	Jiaotong (Xuhui campus)	3	student	8	4	less than 5 minutes	1	bicycle	4	enjoyable	6	bicycle	4	enjoyable	6	yes	1	no	0	yes	1	1						sometimes	5	fewweeks	4			slightly	2	rules	5	ped	2	morelanes	3	buses
1165	F126	F	2	Indonesia	2	18-25	2	Jiaotong (Xuhui campus)	3	student	8	25	20 to 30 minutes	4	walking	3	danger	5	walking	3	safer	5	yes	1	no	0	no	0							everyweek	4	fewdays	3			moderately	3	notcareful	3	ped	2	morelanes	3	pedestrians
1166	F127	M	1	American	2	18-25	2	Jiaotong (Xuhui campus)	3	student	8	4	less than 5 minutes	1	walking	3	freedom	4	walking	3	freedom	2	yes	1	no	0	no	0							sometimes	5	fewdays	3			slightly	2	notcareful	3	traffic	1	moreseparation	5	ebikes
1167	F128	M	1	American	2	18-25	2	Jiaotong (Xuhui campus)	3	student	8	7	5 to 10 minutes	2	walking	3	cheaper	1	bicycle	4	cheaper	1	yes	1	no	0	no	0							everyweek	4	fewdays	3			slightly	2	toofast	4	ped	2	morelanes	3	nothing
1168	F129	F	2	Korea	2	26-35	3	Jiaotong (Xuhui campus)	3	student	8	25	20 to 30 minutes	4	metro	7	comfort	3	walking	3	enjoyable	6	yes	1	no	0	no	0							everyday	3	fewdays	3			moderately	3	notcareful	3	ped	2	betterlanes	4	ebikes
1169	F130	M	1	usa	2	18-25	2	Jiaotong (Xuhui campus)	3	student	8	4	less than 5 minutes	1	bicycle	4	freedom	4	bicycle	4	enjoyable	6	yes	1	no	0	no	0							everyweek	4	fewdays	3			moderately	3	notcareful	3	ped	2	morelanes	3	ebikes
1170	F131	M	1	German	2	26-35	3	Jiaotong (Xuhui campus)	3	student	8	7	5 to 10 minutes	2	bicycle	4	faster	4	bicycle	4	faster	4	yes	1	no	0	no	0							everyday	3	fewdays	3			strongly	4	notcareful	3	traffic	1	morelanes	3	ebikes
1171	F132	F	2	Belgian	2	18-25	2	Jiaotong (Xuhui campus)	3	student	8	7	5 to 10 minutes	2	walking	3	enjoyable	6	taxi	8	faster	4	yes	1	no	0	no	0							sometimes	5	fewweeks	4	tiring	5	slightly	2	notcareful	3	traffic	1	morelanes	3	nothing
1172	F133	F	2	Italian	2	18-25	2	Jiaotong (Xuhui campus)	3	student	8	15	10 to 20 minutes	3	ebike	5	enjoyable	6	walking	3	cheaper	1	yes	1	no	0	no	0							sometimes	5	fewweeks	4			moderately	3	notcareful	3	traffic	1	morelanes	3	ebikes
64	64	F	2	FR	2	26-35	3	Jiaotong (Minhang campus)	2	student	8	60	45 to 60 minutes	6	metro	7	comfort	3	bus	6	convenient	7	yes	1	yes	1	yes	1			1				sometimes	5	fewweeks	4			strongly	4	unaware	6	ped	2	morelanes	3	buses
82	82	F	2	CN	1	26-35	3	Jiaotong (Minhang campus)	2	workout	10	10	5 to 10 minutes	2	walk	3	freedom	2	metro	7	faster	4	yes	1	no	0	no	0							sometimes	5	fewdays	3			slightly	2	unaware	6	ped	2	moreseparation	5	ebikes
83	83	F	2	foreigner	2	36-45	4	Jiaotong (Minhang campus)	2	workout	10	30	20 to 30 minutes	4	car	9	comfort	3	car	9	comfort	3	yes	1	yes	1	yes	1	1						sometimes	5	fewweeks	4			slightly	2	rules	5	traffic	1	moreseparation	5	bicycles
157	157	M	1	foreigner	2	18-25	2	Jiaotong (Minhang campus)	2	student	8	40	30 to 45 minutes	5	bus	6	convenient	7	ebike	5	comfort	3	yes	1	no	0	yes	1		1					everyday	3	fewdays	3	danger	3	moderately	3	toomany	9	traffic	1	morelanes	3	ebikes
159	159	M	1	foreigner	2	18-25	2	Jiaotong (Minhang campus)	2	student	8	30	20 to 30 minutes	4	schoolbus	6	faster	4	ebike	5	convenient	7	yes	1	no	0	yes	1		1					everyday	3	fewweeks	4	danger	3	moderately	3	rules	5	traffic	1	betterlanes	4	ebikes
163	163	F	2	foreigner	2	18-25	2	Jiaotong (Minhang campus)	2	student	8	30	20 to 30 minutes	4	bicycle	4	cheaper	1	bicycle	4	cheaper	1	yes	1	no	0	yes	1	1						everyweek	4	fewdays	3			slightly	2	toomany	9	ped	2	betterlanes	4	ebikes
165	165	M	1	foreigner	2	18-25	2	Jiaotong (Minhang campus)	2	student	8	10	5 to 10 minutes	2	taxi	8	convenient	7	ebike	5	freedom	2	no	0	no	0	yes	1		1					everyday	3	fewdays	3	tiring	5	moderately	3	rules	5	traffic	1	rulesenforcement	7	bicycles
195	195	F	2	CN	1	18-25	2	Jiaotong (Minhang campus)	2	student	8	10	5 to 10 minutes	2	ebike	5	faster	4	walk	3	cheaper	1	yes	1	no	0	yes	1	1						everyday	3	fewdays	3			moderately	3	toofast	4	ped	2	morelanes	3	cars
196	196	F	2	CN	1	18-25	2	Jiaotong (Minhang campus)	2	student	8	5	less than 5 minutes	1	car	9	comfort	3	walk	3	freedom	2	yes	1	no	0	no	0							sometimes	5	fewyears	5			moderately	3	unaware	6	ped	2	moreseparation	5	ebikes
197	197	F	2	CN	1	18-25	2	Jiaotong (Minhang campus)	2	student	8	10	5 to 10 minutes	2	metro	7	convenient	7	metro	7	convenient	7	yes	1	no	0	no	0							everyweek	4	fewdays	3			slightly	2	rules	5	ped	2	betterlanes	4	ebikes
198	198	M	1	CN	1	18-25	2	Jiaotong (Minhang campus)	2	student	8	5	less than 5 minutes	1	walk	3	cheaper	1	walk	3	cheaper	1	yes	1	no	0	yes	1	1	1					everyday	3	fewdays	3	pollution	6	definitely	5	notcareful	3	traffic	1	betterlanes	4	cars
199	199	M	1	CN	1	18-25	2	Jiaotong (Minhang campus)	2	student	8	1	less than 5 minutes	1	walk	3	comfort	3	metro	7	comfort	3	no	0	no	0	yes	1	1						sometimes	5	fewdays	3	tiring	5	moderately	3	toofast	4	ped	2	morelanes	3	cars
200	200	M	1	CN	1	18-25	2	Jiaotong (Minhang campus)	2	student	8	5	less than 5 minutes	1	bicycle	4	freedom	2	bicycle	4	freedom	2	yes	1	no	0	yes	1	1	1					everyday	3	fewdays	3	robbery	8	moderately	3	toomany	9	ped	2	betterlanes	4	cars
201	201	M	1	CN	1	18-25	2	Jiaotong (Minhang campus)	2	student	8	10	5 to 10 minutes	2	walk	3	comfort	3	bicycle	4	freedom	2	yes	1	no	0	yes	1	1						everyweek	4	fewdays	3	robbery	8	moderately	3	notcareful	3	ped	2	moreseparation	5	ebikes
202	202	F	2	CN	1	18-25	2	Jiaotong (Minhang campus)	2	student	8	20	10 to 20 minutes	3	metro	7	cheaper	1	walk	3	freedom	2	yes	1	no	0	yes	1	1						everyweek	4	fewweeks	4	unskilled	4	slightly	2	unaware	6	ped	2	moreseparation	5	pedestrians
203	203	M	1	CN	1	18-25	2	Jiaotong (Minhang campus)	2	student	8	5	less than 5 minutes	1	metro	7	faster	4	bicycle	4	faster	4	yes	1	no	0	yes	1	1						everyday	3	fewdays	3			slightly	2	rules	5	ped	2	moreseparation	5	ebikes
204	204	M	1	CN	1	18-25	2	Jiaotong (Minhang campus)	2	student	8	5	less than 5 minutes	1	walk	3	freedom	2	bicycle	4	faster	4	no	0	no	0	yes	1	1						everyday	3	fewdays	3			strongly	4	notcareful	3	ped	2	morelanes	3	buses
205	205	M	1	CN	1	18-25	2	Jiaotong (Minhang campus)	2	student	8	10	5 to 10 minutes	2	bicycle	4	cheaper	1	bicycle	4	freedom	2	no	0	no	0	yes	1	1						everyday	3	fewdays	3	robbery	8	slightly	2	rules	5	ped	2	betterlanes	4	ebikes
206	206	M	1	CN	1	18-25	2	Jiaotong (Minhang campus)	2	student	8	10	5 to 10 minutes	2	walk	3	convenient	7	bicycle	4	faster	4	yes	1	no	0	yes	1	1						everyday	3	fewdays	3			slightly	2	notcareful	3	traffic	1	rulesenforcement	7	pedestrians
207	207	M	1	CN	1	18-25	2	Jiaotong (Minhang campus)	2	student	8	10	5 to 10 minutes	2	ebike	5	convenient	7	bicycle	4	convenient	7	yes	1	no	0	yes	1	1						everyday	3	fewdays	3			moderately	3	rules	5	ped	2	betterlanes	4	cars
208	208	M	1	CN	1	18-25	2	Jiaotong (Minhang campus)	2	student	8	10	5 to 10 minutes	2	ebike	5	faster	4	metro	7	cheaper	1	yes	1	no	0	no	0							everyday	3	fewdays	3	unskilled	4	slightly	2	rules	5	ped	2	moreseparation	5	cars
209	209	M	1	CN	1	18-25	2	Jiaotong (Minhang campus)	2	student	8	5	less than 5 minutes	1	walk	3	freedom	2	ebike	5	comfort	3	yes	1	no	0	yes	1	1						sometimes	5	fewdays	3	tiring	5	moderately	3	rules	5	ped	2	betterlanes	4	taxis
210	210	M	1	CN	1	18-25	2	Jiaotong (Minhang campus)	2	student	8	5	less than 5 minutes	1	metro	7	convenient	7	ebike	5	freedom	2	yes	1	no	0	yes	1		1					everyday	3	fewdays	3	unskilled	4	moderately	3	toofast	4	ped	2	betterlanes	4	taxis
211	211	M	1	CN	1	18-25	2	Jiaotong (Minhang campus)	2	student	8	10	5 to 10 minutes	2	bicycle	4	faster	4	walk	3	convenient	7	yes	1	no	0	yes	1	1						everyday	3	fewdays	3	weather	7	slightly	2	toomany	9	ped	2	moreseparation	5	cars
212	212	M	1	CN	1	18-25	2	Jiaotong (Minhang campus)	2	student	8	15	10 to 20 minutes	3	walk	3	freedom	2	walk	3	freedom	2	yes	1	yes	1	yes	1	1						everyday	3	fewdays	3			slightly	2	unaware	6	ped	2	moreseparation	5	ebikes
213	213	F	2	CN	1	18-25	2	Jiaotong (Minhang campus)	2	student	8	10	5 to 10 minutes	2	walk	3	comfort	3	walk	3	comfort	3	yes	1	no	0	yes	1	1						sometimes	5	fewdays	3	tiring	5	moderately	3	toomany	9	ped	2	moreseparation	5	nothing
214	214	M	1	CN	1	18-25	2	Jiaotong (Minhang campus)	2	student	8	15	10 to 20 minutes	3	walk	3	convenient	7	walk	3	cheaper	1	yes	1	no	0	yes	1	1						everyweek	4	fewdays	3	unskilled	4	moderately	3	rules	5	traffic	1	betterlanes	4	ebikes
215	215	M	1	CN	1	18-25	2	Jiaotong (Minhang campus)	2	student	8	6	5 to 10 minutes	2	ebike	5	faster	4	bicycle	4	cheaper	1	no	0	no	0	yes	1	1						everyweek	4	fewdays	3	tiring	5	moderately	3	rules	5	ped	2	morelanes	3	ebikes
216	216	M	1	CN	1	18-25	2	Jiaotong (Minhang campus)	2	student	8	6	5 to 10 minutes	2	car	9	freedom	2	metro	7	faster	4	yes	1	no	0	yes	1	1						sometimes	5	fewdays	3	tiring	5	no	1			ped	2	moreseparation	5	ebikes
217	217	M	1	CN	1	36-45	4	Jiaotong (Minhang campus)	2	workin	9	60	45 to 60 minutes	6	car	9	faster	4	walk	3	convenient	7	no	0	yes	1	yes	1	1						sometimes	5	fewweeks	4	notime	9	moderately	3	rules	5	traffic	1	betterlanes	4	ebikes
218	218	F	2	CN	1	18-25	2	Jiaotong (Minhang campus)	2	student	8	10	5 to 10 minutes	2	car	9	convenient	7	walk	3	comfort	3	yes	1	no	0	yes	1	1	1					everyweek	4	fewweeks	4	tiring	5	moderately	3	rules	5	ped	2	moreseparation	5	ebikes
219	219	M	1	CN	1	18-25	2	Jiaotong (Minhang campus)	2	student	8	10	5 to 10 minutes	2	ebike	5	faster	4	metro	7	cheaper	1	no	0	no	0	yes	1		1					everyday	3	fewdays	3			moderately	3	rules	5	ped	2	moreseparation	5	taxis
220	220	M	1	CN	1	18-25	2	Jiaotong (Minhang campus)	2	student	8	20	10 to 20 minutes	3	ebike	5	comfort	3	bicycle	4	cheaper	1	yes	1	no	0	yes	1	1						everyday	3	fewdays	3			no	1			ped	2	morelanes	3	buses
221	221	M	1	CN	1	18-25	2	Jiaotong (Minhang campus)	2	student	8	5	less than 5 minutes	1	metro	7	reliable	8	metro	7	reliable	8	yes	1	no	0	yes	1		1					everyday	3	fewdays	3			moderately	3	rules	5	ped	2	betterlanes	4	ebikes
222	222	M	1	CN	1	18-25	2	Jiaotong (Minhang campus)	2	student	8	25	20 to 30 minutes	4	walk	3	freedom	2	metro	7	faster	4	yes	1	no	0	no	0							sometimes	5	fewweeks	4			slightly	2	toofast	4	traffic	1	moreseparation	5	ebikes
223	223	F	2	CN	1	18-25	2	Jiaotong (Minhang campus)	2	student	8	5	less than 5 minutes	1	walk	3	comfort	3	metro	7	faster	4	no	0	no	0	yes	1	1						sometimes	5	fewweeks	4	robbery	8	slightly	2	rules	5	ped	2	moreseparation	5	ebikes
224	224	M	1	CN	1	26-35	3	Jiaotong (Minhang campus)	2	student	8	20	10 to 20 minutes	3	bus	6	comfort	3	bicycle	4	cheaper	1	yes	1	no	0	yes	1	1						everyday	3	fewdays	3			slightly	2	unaware	6	ped	2	moreseparation	5	ebikes
225	225	M	1	CN	1	18-25	2	Jiaotong (Minhang campus)	2	student	8	5	less than 5 minutes	1	car	9	comfort	3	ebike	5	comfort	3	no	0	no	0	yes	1		1					everyweek	4	fewdays	3	robbery	8	slightly	2	toofast	4	ped	2	betterlanes	4	buses
226	226	F	2	CN	1	18-25	2	Jiaotong (Minhang campus)	2	student	8	15	10 to 20 minutes	3	walk	3	freedom	2	bicycle	4	convenient	7	yes	1	no	0	yes	1	1						everyday	3	fewdays	3	weather	7	slightly	2	rules	5	ped	2	moreseparation	5	cars
227	227	M	1	CN	1	18-25	2	Jiaotong (Minhang campus)	2	student	8	5	less than 5 minutes	1	metro	7	comfort	3	metro	7	faster	4	yes	1	no	0	no	0							everyweek	4	fewdays	3	unskilled	4	slightly	2	toomany	9	ped	2	morelanes	3	ebikes
228	228	M	1	CN	1	18-25	2	Jiaotong (Minhang campus)	2	student	8	10	5 to 10 minutes	2	walk	3	healthy	9	walk	3	healthy	9	yes	1	yes	1	yes	1	1	1					everyday	3	fewdays	3	unskilled	4	slightly	2	rules	5	ped	2	moreseparation	5	cars
229	229	M	1	CN	1	18-25	2	Jiaotong (Minhang campus)	2	student	8	10	5 to 10 minutes	2	metro	7	cheaper	1	bicycle	4	freedom	2	yes	1	no	0	yes	1	1						everyday	3	fewdays	3			moderately	3	notcareful	3	ped	2	moreseparation	5	nothing
230	230	F	2	CN	1	18-25	2	Jiaotong (Minhang campus)	2	student	8	10	5 to 10 minutes	2	walk	3	freedom	2	walk	3	reliable	8	yes	1	no	0	yes	1	1						everyweek	4	fewweeks	4			moderately	3	rules	5	ped	2	moreseparation	5	ebikes
231	231	M	1	CN	1	18-25	2	Jiaotong (Minhang campus)	2	student	8	5	less than 5 minutes	1	bicycle	4	convenient	7	bicycle	4	convenient	7	yes	1	no	0	yes	1	1						everyday	3	fewdays	3			slightly	2	unaware	6	ped	2	moreseparation	5	pedestrians
232	232	F	2	CN	1	18-25	2	Jiaotong (Minhang campus)	2	student	8	5	less than 5 minutes	1	ebike	5	faster	4	car	9	faster	4	yes	1	yes	1	yes	1	1	1					everyweek	4	fewdays	3			moderately	3	toomany	9	ped	2	betterlanes	4	ebikes
233	233	M	1	CN	1	18-25	2	Jiaotong (Minhang campus)	2	student	8	10	5 to 10 minutes	2	metro	7	reliable	8	bicycle	4	convenient	7	yes	1	no	0	yes	1	1						everyday	3	fewdays	3			slightly	2	rules	5	traffic	1	moreseparation	5	ebikes
234	234	M	1	CN	1	18-25	2	Jiaotong (Minhang campus)	2	workin	9	10	5 to 10 minutes	2	ebike	5	faster	4	ebike	5	faster	4	yes	1	no	0	yes	1		1					everyday	3	fewdays	3	unskilled	4	moderately	3	rules	5	traffic	1	moreseparation	5	pedestrians
235	235	M	1	CN	1	18-25	2	Jiaotong (Minhang campus)	2	student	8	15	10 to 20 minutes	3	bicycle	4	convenient	7	bicycle	4	convenient	7	yes	1	no	0	yes	1	1						everyday	3	fewdays	3			moderately	3	rules	5	ped	2	moreseparation	5	ebikes
236	236	M	1	CN	1	18-25	2	Jiaotong (Minhang campus)	2	student	8	0	less than 5 minutes	1	walk	3	enjoyable	6	bicycle	4	cheaper	1	yes	1	no	0	yes	1	1						everyday	3	fewdays	3	robbery	8	slightly	2	rules	5	ped	2	moreseparation	5	buses
237	237	M	1	CN	1	36-45	4	Jiaotong (Minhang campus)	2	workin	9	10	5 to 10 minutes	2	bicycle	4	comfort	3	ebike	5	convenient	7	yes	1	no	0	yes	1		1					everyday	3	fewdays	3	weather	7	slightly	2	notcareful	3	ped	2	moreseparation	5	ebikes
238	238	F	2	CN	1	18-25	2	Jiaotong (Minhang campus)	2	student	8	10	5 to 10 minutes	2	metro	7	faster	4	ebike	5	faster	4	yes	1	no	0	yes	1	1						everyday	3	fewdays	3	weather	7	slightly	2	unaware	6	ped	2	betterlanes	4	ebikes
239	239	F	2	CN	1	18-25	2	Jiaotong (Minhang campus)	2	student	8	60	45 to 60 minutes	6	bicycle	4	freedom	2	metro	7	faster	4	no	0	no	0	no	0							everyweek	4	fewdays	3	weather	7	slightly	2	notcareful	3	ped	2	betterlanes	4	ebikes
240	240	M	1	CN	1	26-35	3	Jiaotong (Minhang campus)	2	workout	10	10	5 to 10 minutes	2	walk	3	freedom	2	ebike	5	faster	4	yes	1	no	0	yes	1		1					everyday	3	fewdays	3	tiring	5	moderately	3	rules	5	traffic	1	moreseparation	5	ebikes
241	241	F	2	CN	1	18-25	2	Jiaotong (Minhang campus)	2	student	8	10	5 to 10 minutes	2	walk	3	convenient	7	metro	7	convenient	7	yes	1	no	0	yes	1	1						never	6	fewyears	5	robbery	8	slightly	2	unaware	6	ped	2	moreseparation	5	ebikes
242	242	M	1	CN	1	18-25	2	Jiaotong (Minhang campus)	2	student	8	5	less than 5 minutes	1	car	9	comfort	3	ebike	5	faster	4	yes	1	no	0	yes	1	1						sometimes	5	fewweeks	4	weather	7	moderately	3	rules	5	ped	2	betterlanes	4	pedestrians
243	243	M	1	CN	1	18-25	2	Jiaotong (Minhang campus)	2	student	8	10	5 to 10 minutes	2	bus	6	freedom	2	metro	7	faster	4	no	0	no	0	yes	1	1						sometimes	5	fewweeks	4			slightly	2	unaware	6	ped	2	betterlanes	4	cars
244	244	F	2	CN	1	18-25	2	Jiaotong (Minhang campus)	2	student	8	10	5 to 10 minutes	2	walk	3	convenient	7	bicycle	4	faster	4	no	0	no	0	yes	1	1						everyday	3	fewdays	3	danger	3	moderately	3	notcareful	3	ped	2	betterlanes	4	ebikes
245	245	F	2	CN	1	18-25	2	Jiaotong (Minhang campus)	2	student	8	10	5 to 10 minutes	2	metro	7	comfort	3	bicycle	4	faster	4	no	0	no	0	yes	1	1						everyday	3	fewdays	3	weather	7	slightly	2	toomany	9	ped	2	betterlanes	4	ebikes
246	246	F	2	CN	1	18-25	2	Jiaotong (Minhang campus)	2	student	8	20	10 to 20 minutes	3	car	9	comfort	3	bicycle	4	freedom	2	yes	1	no	0	yes	1	1						everyday	3	fewdays	3	robbery	8	slightly	2	rules	5	ped	2	betterlanes	4	ebikes
247	247	F	2	CN	1	18-25	2	Jiaotong (Minhang campus)	2	student	8	10	5 to 10 minutes	2	walk	3	freedom	2	bus	6	cheaper	1	yes	1	no	0	yes	1	1						sometimes	5	fewweeks	4	unskilled	4	slightly	2	toofast	4	traffic	1	moreseparation	5	ebikes
248	248	M	1	CN	1	26-35	3	Jiaotong (Minhang campus)	2	student	8	5	less than 5 minutes	1	metro	7	reliable	8	metro	7	reliable	8	yes	1	no	0	yes	1		1					everyday	3	fewdays	3			slightly	2	rules	5	ped	2	moreseparation	5	ebikes
249	249	M	1	CN	1	18-25	2	Jiaotong (Minhang campus)	2	student	8	10	5 to 10 minutes	2	bicycle	4	faster	4	bicycle	4	faster	4	no	0	no	0	yes	1	1						everyday	3	fewdays	3	robbery	8	slightly	2	rules	5	ped	2	moreseparation	5	nothing
250	250	F	2	CN	1	26-35	3	Jiaotong (Minhang campus)	2	student	8	15	10 to 20 minutes	3	ebike	5	faster	4	ebike	5	faster	4	no	0	no	0	yes	1		1					sometimes	5	fewweeks	4	pollution	6	slightly	2	rules	5	ped	2	moreseparation	5	ebikes
251	251	M	1	CN	1	18-25	2	Jiaotong (Minhang campus)	2	student	8	15	10 to 20 minutes	3	car	9	freedom	2	ebike	5	cheaper	1	yes	1	no	0	yes	1	1	1					everyday	3	fewdays	3	tiring	5	moderately	3	rules	5	traffic	1	rulesenforcement	7	ebikes
252	252	F	2	CN	1	18-25	2	Jiaotong (Minhang campus)	2	student	8	15	10 to 20 minutes	3	ebike	5	faster	4	metro	7	faster	4	yes	1	yes	1	yes	1	1	1		1			everyweek	4	fewdays	3	tiring	5	moderately	3	notcareful	3	ped	2	morelanes	3	cars
253	253	M	1	CN	1	18-25	2	Jiaotong (Minhang campus)	2	student	8	5	less than 5 minutes	1	car	9	faster	4	ebike	5	faster	4	no	0	no	0	yes	1		1					everyday	3	fewdays	3			slightly	2	notcareful	3	ped	2	betterlanes	4	ebikes
254	254	F	2	CN	1	26-35	3	Jiaotong (Minhang campus)	2	workin	9	15	10 to 20 minutes	3	car	9	comfort	3	ebike	5	cheaper	1	no	0	no	0	yes	1		1					everyday	3	fewdays	3	pollution	6	slightly	2	rules	5	ped	2	moreseparation	5	ebikes
255	255	F	2	CN	1	18-25	2	Jiaotong (Minhang campus)	2	student	8	5	less than 5 minutes	1	bicycle	4	faster	4	walk	3	faster	4	yes	1	yes	1	yes	1	1						never	6	never	7	unskilled	4	slightly	2	notcareful	3	traffic	1	morelanes	3	ebikes
256	256	F	2	CN	1	18-25	2	Jiaotong (Minhang campus)	2	student	8	15	10 to 20 minutes	3	ebike	5	faster	4	walk	3	cheaper	1	yes	1	no	0	no	0							sometimes	5	fewdays	3	robbery	8	slightly	2	toomany	9	ped	2	moreseparation	5	cars
257	257	F	2	foreigner	2	18-25	2	Jiaotong (Minhang campus)	2	student	8	15	10 to 20 minutes	3	bicycle	4	convenient	7	ebike	5	faster	4	yes	1	no	0	yes	1	1	1					everyweek	4	fewdays	3	weather	7	moderately	3	notcareful	3	traffic	1	moreseparation	5	cars
258	258	F	2	CN	1	18-25	2	Jiaotong (Minhang campus)	2	student	8	10	5 to 10 minutes	2	bicycle	4	reliable	8	bicycle	4	faster	4	yes	1	no	0	yes	1	1						everyweek	4	fewdays	3	tiring	5	moderately	3	rules	5	ped	2	moreseparation	5	ebikes
259	259	M	1	CN	1	18-25	2	Jiaotong (Minhang campus)	2	student	8	5	less than 5 minutes	1	walk	3	comfort	3	metro	7	cheaper	1	no	0	no	0	yes	1	1						everyday	3	fewdays	3			moderately	3	toofast	4	traffic	1	morelanes	3	ebikes
260	260	F	2	CN	1	18-25	2	Jiaotong (Minhang campus)	2	student	8	10	5 to 10 minutes	2	bicycle	4	convenient	7	metro	7	faster	4	yes	1	no	0	yes	1	1						everyday	3	fewdays	3			slightly	2	toofast	4	ped	2	betterlanes	4	nothing
261	261	F	2	foreigner	2	18-25	2	Jiaotong (Minhang campus)	2	student	8	15	10 to 20 minutes	3	bus	6	faster	4	bus	6	comfort	3	yes	1	yes	1	yes	1	1						sometimes	5	fewweeks	4	tiring	5	slightly	2	notcareful	3	traffic	1	moreseparation	5	ebikes
262	262	F	2	foreigner	2	18-25	2	Jiaotong (Minhang campus)	2	student	8	10	5 to 10 minutes	2	bus	6	freedom	2	bicycle	4	freedom	2	yes	1	yes	1	yes	1	1						everyweek	4	fewdays	3	unskilled	4	moderately	3	toofast	4	ped	2	morelanes	3	ebikes
263	263	F	2	foreigner	2	18-25	2	Jiaotong (Minhang campus)	2	student	8	15	10 to 20 minutes	3	metro	7	faster	4	metro	7	faster	4	no	0	no	0	no	0							never	6	never	7	unskilled	4	strongly	4	notcareful	3	traffic	1	moreseparation	5	ebikes
264	264	F	2	foreigner	2	18-25	2	Jiaotong (Minhang campus)	2	student	8	10	5 to 10 minutes	2	bicycle	4	comfort	3	walk	3	freedom	2	yes	1	no	0	yes	1	1						everyday	3	fewdays	3			moderately	3	notcareful	3	ped	2	rulesenforcement	7	nothing
265	265	F	2	CN	1	18-25	2	Jiaotong (Minhang campus)	2	student	8	10	5 to 10 minutes	2	car	9	comfort	3	ebike	5	faster	4	yes	1	no	0	yes	1		1					everyday	3	fewdays	3			slightly	2	rules	5	ped	2	moreseparation	5	nothing
266	266	M	1	CN	1	18-25	2	Jiaotong (Minhang campus)	2	student	8	10	5 to 10 minutes	2	walk	3	freedom	2	bicycle	4	faster	4	yes	1	no	0	yes	1	1		1				everyday	3	fewdays	3			moderately	3	unaware	6	ped	2	betterlanes	4	ebikes
267	267	M	1	CN	1	18-25	2	Jiaotong (Minhang campus)	2	student	8	15	10 to 20 minutes	3	metro	7	freedom	2	ebike	5	comfort	3	yes	1	yes	1	yes	1		1					everyday	3	fewdays	3	danger	3	definitely	5	notcareful	3	traffic	1	morelanes	3	cars
268	268	M	1	CN	1	18-25	2	Jiaotong (Minhang campus)	2	student	8	10	5 to 10 minutes	2	ebike	5	faster	4	car	9	faster	4	no	0	no	0	yes	1		1					sometimes	5	fewweeks	4	tiring	5	definitely	5	unaware	6	traffic	1	moreseparation	5	taxis
269	269	M	1	CN	1	18-25	2	Jiaotong (Minhang campus)	2	student	8	10	5 to 10 minutes	2	bicycle	4	faster	4	bicycle	4	freedom	2	yes	1	no	0	yes	1	1						everyday	3	fewdays	3	danger	3	moderately	3	rules	5	ped	2	moreseparation	5	ebikes
270	270	M	1	CN	1	36-45	4	Jiaotong (Minhang campus)	2	workin	9	40	30 to 45 minutes	5	car	9	freedom	2	walk	3	healthy	9	yes	1	yes	1	no	0							sometimes	5	fewweeks	4	weather	7	moderately	3	rules	5	ped	2	morelanes	3	bicycles
271	271	M	1	CN	1	18-25	2	Jiaotong (Minhang campus)	2	student	8	10	5 to 10 minutes	2	ebike	5	comfort	3	ebike	5	comfort	3	yes	1	no	0	yes	1		1					everyweek	4	fewdays	3	tiring	5	moderately	3	rules	5	ped	2	morelanes	3	cars
272	272	M	1	CN	1	18-25	2	Jiaotong (Minhang campus)	2	student	8	5	less than 5 minutes	1	metro	7	faster	4	metro	7	faster	4	yes	1	no	0	yes	1	1						everyweek	4	fewdays	3			slightly	2	rules	5	ped	2	betterlanes	4	ebikes
273	273	F	2	CN	1	18-25	2	Jiaotong (Minhang campus)	2	student	8	5	less than 5 minutes	1	ebike	5	faster	4	metro	7	faster	4	no	0	no	0	yes	1		1					everyweek	4	fewdays	3	tiring	5	moderately	3	toofast	4	ped	2	moreseparation	5	pedestrians
274	274	F	2	CN	1	18-25	2	Jiaotong (Minhang campus)	2	student	8	5	less than 5 minutes	1	nothing	10	enjoyable	6	metro	7	convenient	7	no	0	no	0	yes	1		1					everyday	3	fewdays	3	danger	3	moderately	3	notcareful	3	ped	2	moreseparation	5	ebikes
275	275	M	1	CN	1	18-25	2	Jiaotong (Minhang campus)	2	student	8	2	less than 5 minutes	1	ebike	5	enjoyable	6	metro	7	reliable	8	yes	1	yes	1	yes	1	1						everyday	3	fewdays	3	pollution	6	slightly	2	toomany	9	ped	2	moreseparation	5	pedestrians
276	276	F	2	CN	1	18-25	2	Jiaotong (Minhang campus)	2	student	8	5	less than 5 minutes	1	walk	3	comfort	3	bicycle	4	faster	4	yes	1	no	0	yes	1	1						everyweek	4	fewdays	3			moderately	3	toomany	9	ped	2	moreseparation	5	cars
277	277	F	2	CN	1	18-25	2	Jiaotong (Minhang campus)	2	student	8	5	less than 5 minutes	1	bus	6	comfort	3	metro	7	faster	4	no	0	no	0	yes	1		1					everyday	3	fewdays	3			slightly	2	unaware	6	traffic	1	morelanes	3	cars
278	278	F	2	CN	1	18-25	2	Jiaotong (Minhang campus)	2	student	8	3	less than 5 minutes	1	bicycle	4	cheaper	1	bicycle	4	cheaper	1	yes	1	no	0	yes	1	1	1					everyday	3	fewdays	3	danger	3	moderately	3	rules	5	traffic	1	betterlanes	4	cars
279	279	F	2	CN	1	18-25	2	Jiaotong (Minhang campus)	2	student	8	15	10 to 20 minutes	3	bicycle	4	faster	4	metro	7	convenient	7	yes	1	no	0	yes	1	1						everyweek	4	fewdays	3			no	1			ped	2	moreseparation	5	ebikes
280	280	F	2	CN	1	36-45	4	Jiaotong (Minhang campus)	2	workin	9	15	10 to 20 minutes	3	bicycle	4	freedom	2	car	9	convenient	7	no	0	yes	1	yes	1	1						everyweek	4	fewdays	3			no	1			traffic	1	morelanes	3	ebikes
281	281	M	1	CN	1	26-35	3	Jiaotong (Minhang campus)	2	student	8	10	5 to 10 minutes	2	bicycle	4	freedom	2	bicycle	4	convenient	7	yes	1	no	0	yes	1	1						everyday	3	fewdays	3	weather	7	slightly	2	rules	5	ped	2	betterlanes	4	ebikes
282	282	F	2	CN	1	18-25	2	Jiaotong (Minhang campus)	2	student	8	10	5 to 10 minutes	2	bicycle	4	convenient	7	bicycle	4	faster	4	yes	1	no	0	yes	1	1						everyday	3	fewdays	3			moderately	3	unaware	6	ped	2	betterlanes	4	ebikes
283	283	F	2	CN	1	18-25	2	Jiaotong (Minhang campus)	2	student	8	10	5 to 10 minutes	2	walk	3	comfort	3	walk	3	cheaper	1	yes	1	no	0	no	0							sometimes	5	fewweeks	4			slightly	2	unaware	6	traffic	1	betterlanes	4	bicycles
284	284	F	2	CN	1	18-25	2	Jiaotong (Minhang campus)	2	student	8	5	less than 5 minutes	1	ebike	5	convenient	7	ebike	5	freedom	2	yes	1	no	0	yes	1		1					everyday	3	fewdays	3	weather	7	slightly	2	rules	5	ped	2	betterlanes	4	cars
285	285	F	2	CN	1	18-25	2	Jiaotong (Minhang campus)	2	student	8	15	10 to 20 minutes	3	walk	3	convenient	7	walk	3	freedom	2	yes	1	no	0	no	0							never	6	fewyears	5	unskilled	4	moderately	3	rules	5	ped	2	moreseparation	5	ebikes
286	286	F	2	CN	1	18-25	2	Jiaotong (Minhang campus)	2	student	8	10	5 to 10 minutes	2	walk	3	freedom	2	bicycle	4	freedom	2	yes	1	no	0	yes	1	1						everyday	3	fewdays	3	unskilled	4	slightly	2	rules	5	ped	2	moreseparation	5	pedestrians
287	287	F	2	CN	1	18-25	2	Jiaotong (Minhang campus)	2	student	8	5	less than 5 minutes	1	walk	3	freedom	2	bicycle	4	faster	4	no	0	no	0	yes	1	1						everyday	3	fewdays	3	weather	7	moderately	3	rules	5	ped	2	morelanes	3	ebikes
288	288	F	2	CN	1	18-25	2	Jiaotong (Minhang campus)	2	student	8	5	less than 5 minutes	1	bicycle	4	faster	4	bicycle	4	faster	4	no	0	no	0	yes	1	1						everyday	3	fewdays	3			moderately	3	rules	5	ped	2	moreseparation	5	bicycles
289	289	M	1	CN	1	18-25	2	Jiaotong (Minhang campus)	2	student	8	10	5 to 10 minutes	2	walk	3	freedom	2	metro	7	convenient	7	yes	1	no	0	yes	1	1						everyday	3	fewdays	3			moderately	3	toomany	9	ped	2	betterlanes	4	pedestrians
291	291	F	2	CN	1	18-25	2	Jiaotong (Minhang campus)	2	student	8	10	5 to 10 minutes	2	walk	3	freedom	2	walk	3	freedom	2	yes	1	no	0	no	0							never	6	never	7	unskilled	4	slightly	2	toomany	9	ped	2	moreseparation	5	ebikes
292	292	M	1	CN	1	26-35	3	Jiaotong (Minhang campus)	2	workout	10	20	10 to 20 minutes	3	ebike	5	cheaper	1	ebike	5	cheaper	1	yes	1	yes	1	yes	1	1	1					everyday	3	fewdays	3	tiring	5	slightly	2	toofast	4	traffic	1	moreseparation	5	cars
293	293	F	2	CN	1	under18	1	Jiaotong (Minhang campus)	2	student	8	10	5 to 10 minutes	2	bicycle	4	convenient	7	metro	7	faster	4	yes	1	no	0	yes	1	1						everyday	3	fewdays	3			slightly	2	toomany	9	ped	2	moreseparation	5	ebikes
294	294	F	2	foreigner	2	18-25	2	Jiaotong (Minhang campus)	2	student	8	5	less than 5 minutes	1	bicycle	4	convenient	7	bicycle	4	convenient	7	yes	1	no	0	yes	1	1						everyday	3	fewdays	3			slightly	2	toomany	9	ped	2	moreseparation	5	taxis
295	295	F	2	foreigner	2	18-25	2	Jiaotong (Minhang campus)	2	student	8	30	20 to 30 minutes	4	bicycle	4	faster	4	bicycle	4	freedom	2	yes	1	no	0	yes	1	1						everyday	3	fewdays	3	danger	3	slightly	2	toomany	9	ped	2	morelanes	3	ebikes
296	296	M	1	CN	1	under18	1	Jiaotong (Minhang campus)	2	student	8	5	less than 5 minutes	1	walk	3	freedom	2	walk	3	safer	5	yes	1	no	0	yes	1	1						everyweek	4	fewdays	3	weather	7	slightly	2	rules	5	ped	2	moreseparation	5	ebikes
297	297	F	2	foreigner	2	18-25	2	Jiaotong (Minhang campus)	2	student	8	5	less than 5 minutes	1	bicycle	4	faster	4	walk	3	cheaper	1	yes	1	no	0	yes	1	1						everyday	3	fewdays	3	tiring	5	moderately	3	notcareful	3	ped	2	morelanes	3	ebikes
298	298	M	1	CN	1	18-25	2	Jiaotong (Minhang campus)	2	student	8	0	less than 5 minutes	1	walk	3	convenient	7	walk	3	freedom	2	yes	1	no	0	yes	1	1						sometimes	5	fewweeks	4	robbery	8	slightly	2	unaware	6	ped	2	betterlanes	4	cars
299	299	M	1	CN	1	18-25	2	Jiaotong (Minhang campus)	2	student	8	50	9	9	ebike	5	faster	4	walk	3	cheaper	1	yes	1	no	0	yes	1	1						everyday	3	fewdays	3	pollution	6	definitely	5	notcareful	3	ped	2	morelanes	3	pedestrians
300	300	F	2	foreigner	2	18-25	2	Jiaotong (Minhang campus)	2	student	8	15	10 to 20 minutes	3	ebike	5	faster	4	bicycle	4	cheaper	1	yes	1	yes	1	yes	1			1				sometimes	5	fewdays	3			moderately	3	toofast	4	ped	2	betterlanes	4	ebikes
301	301	F	2	foreigner	2	18-25	2	Jiaotong (Minhang campus)	2	student	8	5	less than 5 minutes	1	ebike	5	faster	4	ebike	5	faster	4	yes	1	no	0	yes	1		1					everyday	3	fewweeks	4	tiring	5	slightly	2	toomany	9	ped	2	betterlanes	4	bicycles
302	302	M	1	CN	1	18-25	2	Jiaotong (Minhang campus)	2	student	8	1	less than 5 minutes	1	bicycle	4	faster	4	walk	3	freedom	2	no	0	yes	1	yes	1	1	1					everyweek	4	fewdays	3	unskilled	4	moderately	3	toofast	4	ped	2	betterlanes	4	ebikes
303	303	F	2	CN	1	18-25	2	Jiaotong (Minhang campus)	2	student	8	5	less than 5 minutes	1	ebike	5	faster	4	walk	3	faster	4	yes	1	no	0	yes	1	1						everyday	3	fewdays	3	weather	7	no	1			ped	2	morelanes	3	nothing
304	304	M	1	CN	1	18-25	2	Jiaotong (Minhang campus)	2	student	8	5	less than 5 minutes	1	car	9	comfort	3	metro	7	faster	4	yes	1	no	0	no	0							everyweek	4	fewdays	3	robbery	8	moderately	3	rules	5	ped	2	moreseparation	5	taxis
305	305	F	2	CN	1	18-25	2	Jiaotong (Minhang campus)	2	student	8	5	less than 5 minutes	1	bicycle	4	cheaper	1	bicycle	4	convenient	7	yes	1	no	0	yes	1	1						everyday	3	fewdays	3	tiring	5	slightly	2	rules	5	ped	2	moreseparation	5	cars
306	306	M	1	CN	1	46-55	5	Jiaotong (Minhang campus)	2	student	8	100	above 90 minutes	8	metro	7	faster	4	metro	7	faster	4	no	0	yes	1	yes	1		1					everyday	3	fewdays	3	pollution	6	slightly	2	toomany	9	ped	2	betterlanes	4	buses
307	307	M	1	CN	1	18-25	2	Jiaotong (Minhang campus)	2	student	8	5	less than 5 minutes	1	car	9	freedom	2	bicycle	4	convenient	7	yes	1	no	0	yes	1	1	1					everyday	3	fewdays	3			no	1			ped	2	betterlanes	4	ebikes
308	308	F	2	CN	1	18-25	2	Jiaotong (Minhang campus)	2	workin	9	30	20 to 30 minutes	4	metro	7	faster	4	bicycle	4	convenient	7	yes	1	yes	1	no	0							everyday	3	fewdays	3			moderately	3	rules	5	traffic	1	morelanes	3	ebikes
309	309	M	1	CN	1	18-25	2	Jiaotong (Minhang campus)	2	student	8	10	5 to 10 minutes	2	walk	3	freedom	2	walk	3	freedom	2	yes	1	no	0	yes	1	1						everyweek	4	fewdays	3	tiring	5	slightly	2	toomany	9	ped	2	morelanes	3	cars
310	310	F	2	CN	1	26-35	3	Jiaotong (Minhang campus)	2	student	8	10	5 to 10 minutes	2	metro	7	convenient	7	bicycle	4	freedom	2	no	0	no	0	no	0							sometimes	5	fewweeks	4			slightly	2	rules	5	ped	2	morelanes	3	ebikes
311	311	M	1	CN	1	26-35	3	Jiaotong (Minhang campus)	2	student	8	20	10 to 20 minutes	3	bicycle	4	convenient	7	walk	3	freedom	2	no	0	no	0	yes	1		1					everyday	3	fewdays	3	tiring	5	moderately	3	notcareful	3	ped	2	betterlanes	4	cars
313	313	F	2	CN	1	18-25	2	Jiaotong (Minhang campus)	2	student	8	30	20 to 30 minutes	4	metro	7	convenient	7	metro	7	convenient	7	yes	1	yes	1	no	0							sometimes	5	fewdays	3	weather	7	moderately	3	unaware	6	ped	2	moreseparation	5	buses
314	314	F	2	CN	1	26-35	3	Jiaotong (Minhang campus)	2	workin	9	30	20 to 30 minutes	4	car	9	convenient	7	metro	7	cheaper	1	no	0	no	0	yes	1	1						everyweek	4	fewdays	3	weather	7	moderately	3	unaware	6	ped	2	moreseparation	5	ebikes
315	315	F	2	CN	1	18-25	2	Jiaotong (Minhang campus)	2	student	8	10	5 to 10 minutes	2	taxi	8	convenient	7	metro	7	cheaper	1	yes	1	no	0	yes	1		1					everyday	3	fewdays	3			moderately	3	unaware	6	ped	2	moreseparation	5	ebikes
316	316	M	1	CN	1	18-25	2	Jiaotong (Minhang campus)	2	student	8	10	5 to 10 minutes	2	bicycle	4	convenient	7	metro	7	cheaper	1	yes	1	no	0	yes	1		1					everyday	3	fewdays	3	tiring	5	slightly	2	unaware	6	ped	2	moreseparation	5	ebikes
317	317	M	1	CN	1	18-25	2	Jiaotong (Minhang campus)	2	student	8	6	5 to 10 minutes	2	bicycle	4	freedom	2	bicycle	4	freedom	2	yes	1	no	0	yes	1	1						everyday	3	fewdays	3	pollution	6	slightly	2	notcareful	3	ped	2	moreseparation	5	taxis
318	318	M	1	CN	1	26-35	3	Jiaotong (Minhang campus)	2	student	8	20	10 to 20 minutes	3	walk	3	comfort	3	bicycle	4	freedom	2	yes	1	no	0	yes	1	1						sometimes	5	fewweeks	4			slightly	2	notcareful	3	ped	2	betterlanes	4	ebikes
319	319	F	2	CN	1	18-25	2	Jiaotong (Minhang campus)	2	student	8	10	5 to 10 minutes	2	ebike	5	comfort	3	bicycle	4	convenient	7	yes	1	no	0	no	0							everyday	3	fewdays	3			moderately	3	unaware	6	traffic	1	moreseparation	5	cars
320	320	M	1	CN	1	26-35	3	Jiaotong (Minhang campus)	2	workout	10	60	45 to 60 minutes	6	car	9	faster	4	taxi	8	convenient	7	no	0	no	0	yes	1	1						sometimes	5	fewweeks	4			slightly	2	unaware	6	ped	2	moreseparation	5	ebikes
321	321	F	2	CN	1	18-25	2	Jiaotong (Minhang campus)	2	student	8	15	10 to 20 minutes	3	walk	3	convenient	7	walk	3	convenient	7	yes	1	no	0	yes	1	1						sometimes	5	fewdays	3	tiring	5	moderately	3	toofast	4	ped	2	moreseparation	5	ebikes
322	322	F	2	CN	1	18-25	2	Jiaotong (Minhang campus)	2	student	8	10	5 to 10 minutes	2	car	9	freedom	2	walk	3	convenient	7	yes	1	yes	1	yes	1	1						sometimes	5	fewyears	5	weather	7	moderately	3	unaware	6	ped	2	moreseparation	5	ebikes
323	323	M	1	CN	1	18-25	2	Jiaotong (Minhang campus)	2	student	8	2	less than 5 minutes	1	walk	3	convenient	7	walk	3	comfort	3	no	0	yes	1	yes	1	1						never	6	fewweeks	4	pollution	6	definitely	5	notcareful	3	traffic	1	morelanes	3	bicycles
324	324	F	2	CN	1	18-25	2	Jiaotong (Minhang campus)	2	student	8	10	5 to 10 minutes	2	ebike	5	faster	4	ebike	5	faster	4	no	0	no	0	yes	1	1	1					everyweek	4	fewweeks	4	tiring	5	slightly	2	rules	5	ped	2	moreseparation	5	ebikes
325	325	M	1	CN	1	18-25	2	Jiaotong (Minhang campus)	2	student	8	1	less than 5 minutes	1	bicycle	4	cheaper	1	bicycle	4	cheaper	1	no	0	no	0	yes	1	1						everyday	3	fewdays	3	robbery	8	slightly	2	rules	5	ped	2	rulesenforcement	7	pedestrians
326	326	M	1	CN	1	26-35	3	Jiaotong (Minhang campus)	2	workout	10	50	45 to 60 minutes	6	walk	3	freedom	2	car	9	faster	4	no	0	yes	1	no	0							sometimes	5	fewyears	5	noneed	9	no	1			ped	2	betterlanes	4	buses
327	327	F	2	CN	1	18-25	2	Jiaotong (Minhang campus)	2	student	8	5	less than 5 minutes	1	bicycle	4	faster	4	bicycle	4	faster	4	yes	1	no	0	yes	1	1						everyday	3	fewdays	3			moderately	3	rules	5	ped	2	rulesenforcement	7	ebikes
328	328	M	1	CN	1	26-35	3	Jiaotong (Minhang campus)	2	student	8	6	5 to 10 minutes	2	metro	7	freedom	2	walk	3	freedom	2	yes	1	no	0	yes	1	1						everyday	3	never	7	weather	7	definitely	5	toofast	4	ped	2	rulesenforcement	7	cars
329	329	F	2	CN	1	18-25	2	Jiaotong (Minhang campus)	2	student	8	20	10 to 20 minutes	3	ebike	5	faster	4	bicycle	4	cheaper	1	no	0	no	0	yes	1	1						everyday	3	fewdays	3	tiring	5	moderately	3	notcareful	3	ped	2	moreseparation	5	cars
331	331	M	1	CN	1	18-25	2	Jiaotong (Minhang campus)	2	student	8	20	10 to 20 minutes	3	bicycle	4	cheaper	1	bicycle	4	freedom	2	no	0	yes	1	yes	1	1						everyday	3	fewdays	3	unskilled	4	moderately	3	notcareful	3	ped	2	morelanes	3	ebikes
332	332	M	1	CN	1	18-25	2	Jiaotong (Minhang campus)	2	student	8	5	less than 5 minutes	1	car	9	comfort	3	bicycle	4	convenient	7	yes	1	no	0	yes	1	1						everyday	3	fewdays	3			moderately	3	rules	5	ped	2	betterlanes	4	ebikes
333	333	M	1	CN	1	18-25	2	Jiaotong (Minhang campus)	2	student	8	30	20 to 30 minutes	4	walk	3	comfort	3	bicycle	4	freedom	2	yes	1	no	0	yes	1	1						sometimes	5	fewweeks	4	robbery	8	slightly	2	rules	5	ped	2	moreseparation	5	ebikes
334	334	M	1	CN	1	26-35	3	Jiaotong (Minhang campus)	2	student	8	15	10 to 20 minutes	3	ebike	5	convenient	7	bicycle	4	freedom	2	no	0	no	0	yes	1	1						everyday	3	fewdays	3			no	1			ped	2	moreseparation	5	taxis
335	335	M	1	CN	1	18-25	2	Jiaotong (Minhang campus)	2	student	8	10	5 to 10 minutes	2	ebike	5	cheaper	1	ebike	5	freedom	2	no	0	no	0	yes	1	1	1					everyday	3	fewdays	3			no	1			ped	2	moreseparation	5	buses
337	337	F	2	CN	1	18-25	2	Jiaotong (Minhang campus)	2	student	8	10	5 to 10 minutes	2	bicycle	4	comfort	3	walk	3	nobike	10	yes	1	no	0	no	0							everyweek	4	fewdays	3			moderately	3	rules	5	ped	2	moreseparation	5	ebikes
338	338	F	2	CN	1	18-25	2	Jiaotong (Minhang campus)	2	student	8	20	10 to 20 minutes	3	car	9	comfort	3	bicycle	4	cheaper	1	no	0	yes	1	no	0							everyday	3	fewdays	3			slightly	2	rules	5	ped	2	moreseparation	5	pedestrians
342	342	M	1	CN	1	18-25	2	Jiaotong (Minhang campus)	2	student	8	20	10 to 20 minutes	3	metro	7	reliable	8	walk	3	freedom	2	yes	1	no	0	yes	1	1						sometimes	5	fewweeks	4	tiring	5	strongly	4	rules	5	ped	2	moreseparation	5	cars
343	343	M	1	CN	1	18-25	2	Jiaotong (Minhang campus)	2	student	8	10	5 to 10 minutes	2	bicycle	4	freedom	2	bicycle	4	comfort	3	yes	1	no	0	yes	1	1						everyday	3	fewdays	3	robbery	8	moderately	3	rules	5	ped	2	rulesenforcement	7	ebikes
344	344	M	1	CN	1	18-25	2	Jiaotong (Minhang campus)	2	student	8	20	10 to 20 minutes	3	ebike	5	faster	4	ebike	5	faster	4	no	0	no	0	yes	1	1						sometimes	5	fewdays	3	tiring	5	moderately	3	toofast	4	ped	2	betterlanes	4	ebikes
345	345	F	2	CN	1	18-25	2	Jiaotong (Minhang campus)	2	student	8	20	10 to 20 minutes	3	metro	7	faster	4	walk	3	freedom	2	no	0	no	0	no	0							everyweek	4	fewdays	3			moderately	3	rules	5	ped	2	moreseparation	5	ebikes
346	346	F	2	CN	1	18-25	2	Jiaotong (Minhang campus)	2	student	8	20	10 to 20 minutes	3	ebike	5	faster	4	walk	3	nobike	10	yes	1	no	0	yes	1		1					sometimes	5	fewdays	3	robbery	8	moderately	3	rules	5	ped	2	moreseparation	5	ebikes
347	347	F	2	CN	1	18-25	2	Jiaotong (Minhang campus)	2	student	8	5	less than 5 minutes	1	walk	3	faster	4	walk	3	faster	4	yes	1	yes	1	yes	1	1						everyweek	4	fewdays	3	weather	7	moderately	3	notcareful	3	traffic	1	moreseparation	5	ebikes
348	348	M	1	CN	1	18-25	2	Jiaotong (Minhang campus)	2	student	8	120	above 90 minutes	8	walk	3	freedom	2	metro	7	faster	4	yes	1	yes	1	yes	1	1						everyday	3	fewdays	3			no	1			traffic	1	morelanes	3	pedestrians
350	350	F	2	CN	1	26-35	3	Jiaotong (Minhang campus)	2	workout	10	30	20 to 30 minutes	4	walk	3	comfort	3	car	9	faster	4	yes	1	yes	1	no	0							sometimes	5	more10y	6			slightly	2	unaware	6	ped	2	morelanes	3	ebikes
352	352	F	2	CN	1	26-35	3	Jiaotong (Minhang campus)	2	workin	9	60	45 to 60 minutes	6	bus	6	convenient	7	metro	7	faster	4	yes	1	yes	1	yes	1		1					sometimes	5	fewdays	3			moderately	3	rules	5	traffic	1	moreseparation	5	pedestrians
353	353	M	1	CN	1	18-25	2	Jiaotong (Minhang campus)	2	student	8	60	45 to 60 minutes	6	metro	7	cheaper	1	walk	3	cheaper	1	no	0	no	0	yes	1	1						everyweek	4	fewdays	3	danger	3	slightly	2	rules	5	ped	2	moreseparation	5	ebikes
354	354	M	1	CN	1	18-25	2	Jiaotong (Minhang campus)	2	student	8	5	less than 5 minutes	1	walk	3	freedom	2	bus	6	cheaper	1	no	0	no	0	yes	1	1						everyday	3	fewdays	3			moderately	3	unpredictable	10	traffic	1	moreseparation	5	pedestrians
355	355	M	1	CN	1	18-25	2	Jiaotong (Minhang campus)	2	student	8	5	less than 5 minutes	1	bicycle	4	convenient	7	walk	3	convenient	7	yes	1	no	0	yes	1	1						everyday	3	fewdays	3			no	1			ped	2	betterlanes	4	cars
357	357	M	1	CN	1	18-25	2	Jiaotong (Minhang campus)	2	student	8	15	10 to 20 minutes	3	walk	3	comfort	3	walk	3	comfort	3	yes	1	no	0	yes	1	1						everyweek	4	fewdays	3	tiring	5	moderately	3	rules	5	ped	2	moreseparation	5	ebikes
362	362	M	1	foreigner	2	18-25	2	Jiaotong (Minhang campus)	2	student	8	5	less than 5 minutes	1	bicycle	4	faster	4	walk	3	comfort	3	yes	1	no	0	no	0	1						everyday	3	fewdays	3	robbery	8	slightly	2	toofast	4	ped	2	betterlanes	4	bicycles
363	363	F	2	foreigner	2	46-55	5	Jiaotong (Minhang campus)	2	workin	9	70	60 to 90 minutes	7	metro	7	faster	4	metro	7	faster	4	no	0	no	0	no	0							never	6	never	7	danger	3	moderately	3	unaware	6	traffic	1	betterlanes	4	ebikes
364	364	F	2	foreigner	2	18-25	2	Jiaotong (Minhang campus)	2	student	8	20	10 to 20 minutes	3	bicycle	4	faster	4	walk	3	freedom	2	yes	1	no	0	yes	1	1						everyweek	4	fewdays	3	danger	3	slightly	2	notcareful	3	ped	2	morelanes	3	nothing
365	365	M	1	CN	1	18-25	2	Jiaotong (Minhang campus)	2	student	8	10	5 to 10 minutes	2	bicycle	4	cheaper	1	bicycle	4	cheaper	1	yes	1	no	0	no	0	1						everyday	3	fewdays	3	robbery	8	moderately	3	toomany	9	ped	2	moreseparation	5	ebikes
906	906	M	1	CN	1	18-25	2	Jiaotong (Minhang campus)	2	student	8	45	30 to 45 minutes	5	walk	3	freedom	2	bicycle	4	faster	4	no	0	no	0	yes	1		1					sometimes	5	fewdays	3			moderately	3	rules	5	ped	2	moreseparation	5	ebikes
956	956	M	1	CN	1	18-25	2	Jiaotong (Minhang campus)	2	student	8	5	less than 5 minutes	1	bicycle	4	reliable	8	bicycle	4	comfort	3	no	0	no	0	yes	1	1						everyday	3	fewdays	3	pollution	6	slightly	2	builtenvironment	7	traffic	1	betterlanes	4	bicycles
1025	1025	M	1	CN	1	18-25	2	Jiaotong (Minhang campus)	2	student	8	30	20 to 30 minutes	4	metro	7	faster	4	walk	3	comfort	3	yes	1	yes	1	yes	1	1	1		1			everyweek	4	fewdays	3	unskilled	4	moderately	3	rules	5	traffic	1	rulesenforcement	7	ebikes
1027	1027	F	2	CN	1	26-35	3	Jiaotong (Minhang campus)	2	workout	10	50	45 to 60 minutes	6	car	9	freedom	2	metro	7	faster	4	no	0	yes	1	no	0							sometimes	5	fewweeks	4	danger	3	moderately	3	rules	5	traffic	1	betterlanes	4	ebikes
1031	P3	M	1	South Africa	2	26-35	3	Jiaotong (Minhang campus)	2	student	8	60	45 to 60 minutes	6	bicycle	4	convenient	7	bicycle	4	convenient	7	yes	1	no	4	yes	1	1						everyday	3	fewdays	3			no	1			ped	2	moreseparation	5	cars
1032	P4	M	1	CN	1	36-45	4	Jiaotong (Minhang campus)	2	workin	9	40	30 to 45 minutes	5	car	9	reliable	8	car	9	reliable	8	yes	1	yes	3	no	0							everyweek	4	fewdays	3			slightly	2	rules	5	ped	2	moreseparation	5	ebikes
1033	P5	M	1	CN	1	26-35	3	Jiaotong (Minhang campus)	2	workout	10	20	10 to 20 minutes	3	walk	3	freedom	2	car	9	convenient	7	yes	1	yes	3	no	0							sometimes	5	fewweeks	4	tiring	5	moderately	3	rules	5	ped	2	morelanes	3	ebikes
1039	P11	M	1	CN	1	36-45	4	Jiaotong (Minhang campus)	2	workin	9	60	45 to 60 minutes	6	metro	7	comfort	3	metro	7	comfort	3	yes	1	no	4	no	0							never	6	more10y	6	noneed	9	strongly	4	rules	5	ped	2	morelanes	3	ebikes
1073	F34	M	1	US	2	26-35	3	Jiaotong (Minhang campus)	2	workin	9	70	60 to 90 minutes	7	walking	3	enjoyable	6	walking	3	enjoyable	4	yes	1	no	0	no	0							never	6	fewyears	5	danger	3	definitely	5	notcareful	3	ped	2	moreseparation	5	cars
1080	F41	M	1	CN	1	18-25	2	Jiaotong (Minhang campus)	2	student	8	7	5 to 10 minutes	2	ebike	5	comfort	3	metro	7	cheaper	1	no	0	no	0	yes	1		1					everyday	3	fewweeks	4			strongly	4	notcareful	3	traffic	1	morelanes	3	bicycles
1087	F48	M	1	Canada	2	36-45	4	Jiaotong (Minhang campus)	2	workin	9	50	45 to 60 minutes	6	taxi	8	comfort	3	walking	3	enjoyable	4	no	0	no	0	no	0							never	6	never	6	danger	3	strongly	4	rules	5	traffic	1	moreseparation	5	cars
1089	F50	M	1	US	2	46-55	5	Jiaotong (Minhang campus)	2	workin	9	65	60 to 90 minutes	7	metro	7	reliable	8	metro	7	faster	2	yes	1	no	0	no	0							never	6	fewweeks	4	danger	3	strongly	4	rules	5	traffic	1	betterlanes	4	ebikes
1100	F61	M	1	Norwegian	2	18-25	2	Jiaotong (Minhang campus)	2	student	8	50	45 to 60 minutes	6	shuttlebus	6	faster	4	metro	7	convenient	7	yes	1	no	0	no	0							sometimes	5	fewdays	3			slightly	2	rules	5	ped	2	betterlanes	4	cars
1103	F64	F	2	Iran	2	26-35	3	Jiaotong (Minhang campus)	2	student	8	15	10 to 20 minutes	3	car	9	comfort	3	metro	7	cheaper	1	yes	1	no	0	yes	1			1				everyday	3	fewyears	5	robbery	8	moderately	3	toofast	4	traffic	1	morelanes	3	buses
1105	F66	M	1	Iran	2	26-35	3	Jiaotong (Minhang campus)	2	workin	9	25	20 to 30 minutes	4	bicycle	4	enjoyable	6	metro	7	convenient	7	yes	1	no	0	yes	1		1					everyday	3	fewdays	3			slightly	2	unaware	6	ped	2	betterlanes	4	nothing
1106	F67	M	1	Iranian	2	26-35	3	Jiaotong (Minhang campus)	2	workin	9	7	5 to 10 minutes	2	ebike	5	faster	4	metro	7	cheaper	1	yes	1	no	0	yes	1	1	1					everyday	3	fewdays	3			moderately	3	notcareful	3	traffic	1	moreseparation	5	bicycles
1108	F69	M	1	Iranian	2	26-35	3	Jiaotong (Minhang campus)	2	student	8	15	10 to 20 minutes	3	ebike	5	cheaper	1	metro	7	cheaper	1	yes	1	no	0	yes	1		1					everyday	3	fewdays	3	weather	7	strongly	4	rules	5	traffic	1	morelanes	3	buses
1113	F74	F	2	French	2	18-25	2	Jiaotong (Minhang campus)	2	student	8	25	20 to 30 minutes	4	bicycle	4	faster	4	metro	7	faster	4	yes	1	no	0	no	0							never	6	fewdays	3			slightly	2	rules	5	traffic	1	moreseparation	5	cars
1114	F75	F	2	French	2	18-25	2	Jiaotong (Minhang campus)	2	student	8	15	10 to 20 minutes	3	bicycle	4	enjoyable	6	metro	7	faster	4	yes	1	no	0	no	0							everyday	3	fewdays	3			moderately	3	notcareful	3	ped	2	betterlanes	4	ebikes
1115	F76	F	2	American	2	18-25	2	Jiaotong (Minhang campus)	2	student	8	15	10 to 20 minutes	3	bicycle	4	freedom	4	taxi	8	faster	4	no	0	no	0	yes	1	1						everyday	3	fewdays	3	weather	7	moderately	3	rules	5	ped	2	betterlanes	4	buses
1116	F77	M	1	French	2	18-25	2	Jiaotong (Minhang campus)	2	student	8	25	20 to 30 minutes	4	metro	7	freedom	4	metro	7	convenient	7	no	0	no	0	no	0							everyday	3	fewdays	3			definitely	5	rules	5	ped	2	morelanes	3	cars
1117	F78	F	2	CN	1	18-25	2	Jiaotong (Minhang campus)	2	student	8	25	20 to 30 minutes	4	ebike	5	freedom	4	bicycle	4	freedom	2	yes	1	no	0	no	0							everyday	3	fewdays	3			strongly	4	toomany	9	ped	2	moreseparation	5	nothing
1118	F79	M	1	Burundian	2	26-35	3	Jiaotong (Minhang campus)	2	student	8	15	10 to 20 minutes	3	bicycle	4	cheaper	1	bicycle	4	cheaper	1	yes	1	no	0	no	0							never	6	more10y	6	robbery	8	slightly	2	rules	5	traffic	1	betterlanes	4	taxis
1119	F80	M	1	Republic of Iran	2	18-25	2	Jiaotong (Minhang campus)	2	student	8	25	20 to 30 minutes	4	bicycle	4	enjoyable	6	metro	7	cheaper	1	yes	1	no	0	no	0							everyday	3	fewdays	3			moderately	3	unaware	6	ped	2	morelanes	3	cars
1120	F81	M	1	Dutch	2	18-25	2	Jiaotong (Minhang campus)	2	student	8	15	10 to 20 minutes	3	bicycle	4	faster	4	metro	7	cheaper	1	yes	1	no	0	yes	1	1						everyday	3	fewdays	3	tiring	5	slightly	2	rules	5	ped	2	morelanes	3	buses
1121	F82	M	1	USA	2	18-25	2	Jiaotong (Minhang campus)	2	student	8	15	10 to 20 minutes	3	metro	7	cheaper	1	walking	3	freedom	2	yes	1	no	0	yes	1	1						everyday	3	fewdays	3			strongly	4	notcareful	3	ped	2	moreseparation	5	cars
1123	F84	M	1	Australian	2	26-35	3	Jiaotong (Minhang campus)	2	workin	9	25	20 to 30 minutes	4	walking	3	freedom	4	bicycle	4	faster	4	yes	1	no	0	yes	1	1						everyday	3	fewdays	3			strongly	4	rules	5	traffic	1	morelanes	3	ebikes
1124	F85	M	1	Brazilian	2	18-25	2	Jiaotong (Minhang campus)	2	student	8	15	10 to 20 minutes	3	metro	7	faster	4	metro	7	cheaper	1	yes	1	no	0	no	0							everyweek	4	fewdays	3			moderately	3	notcareful	3	traffic	1	betterlanes	4	ebikes
1125	F86	F	2	Russian	2	18-25	2	Jiaotong (Minhang campus)	2	student	8	7	5 to 10 minutes	2	metro	7	faster	4	walking	3	enjoyable	6	yes	1	no	0	yes	1	1						everyweek	4	fewdays	3	danger	3	moderately	3	notcareful	3	ped	2	betterlanes	4	cars
1126	F87	F	2	Bahamian	2	26-35	3	Jiaotong (Minhang campus)	2	student	8	7	5 to 10 minutes	2	walking	3	convenient	7	metro	7	cheaper	1	yes	1	no	0	yes	1	1						sometimes	5	fewdays	3	weather	7	moderately	3	notcareful	3	traffic	1	betterlanes	4	taxis
366	366	F	2	CN	1	18-25	2	East China Normal University (North Central Campus)	8	student	8	10	5 to 10 minutes	2	walk	3	comfort	3	walk	3	comfort	3	no	0	no	0	no	0							sometimes	5	fewdays	3	unskilled	4	moderately	3	toofast	4	ped	2	rulesenforcement	7	ebikes
368	368	F	2	CN	1	18-25	2	East China Normal University (North Central Campus)	8	workout	10	15	10 to 20 minutes	3	bicycle	4	comfort	3	bus	6	convenient	7	yes	1	no	0	yes	1		1					sometimes	5	fewweeks	4	weather	7	slightly	2	unaware	6	ped	2	betterlanes	4	cars
369	369	F	2	CN	1	26-35	3	East China Normal University (North Central Campus)	8	student	8	20	10 to 20 minutes	3	metro	7	faster	4	walk	3	freedom	2	yes	1	no	0	no	0							everyday	3	fewdays	3	pollution	6	moderately	3	rules	5	ped	2	betterlanes	4	ebikes
370	370	F	2	CN	1	18-25	2	East China Normal University (North Central Campus)	8	student	8	20	10 to 20 minutes	3	walk	3	faster	4	metro	7	convenient	7	yes	1	no	0	yes	1	1						sometimes	5	fewweeks	4	weather	7	slightly	2	unaware	6	ped	2	moreseparation	5	nothing
371	371	F	2	CN	1	18-25	2	East China Normal University (North Central Campus)	8	student	8	20	10 to 20 minutes	3	walk	3	freedom	2	walk	3	freedom	2	yes	1	no	0	no	0							never	6	fewweeks	4	tiring	5	slightly	2	toomany	9	ped	2	morelanes	3	ebikes
372	372	F	2	CN	1	18-25	2	East China Normal University (North Central Campus)	8	student	8	20	10 to 20 minutes	3	walk	3	healthy	9	walk	3	freedom	2	yes	1	no	0	no	0							everyweek	4	fewdays	3	weather	7	slightly	2	rules	5	ped	2	morelanes	3	pedestrians
373	373	F	2	CN	1	18-25	2	East China Normal University (North Central Campus)	8	student	8	10	5 to 10 minutes	2	bicycle	4	freedom	2	bus	6	cheaper	1	yes	1	no	0	yes	1	1	1					everyweek	4	fewdays	3	weather	7	slightly	2	rules	5	ped	2	rulesenforcement	7	cars
374	374	F	2	CN	1	18-25	2	East China Normal University (North Central Campus)	8	student	8	15	10 to 20 minutes	3	bicycle	4	faster	4	walk	3	comfort	3	yes	1	yes	1	yes	1	1						everyweek	4	fewweeks	4	tiring	5	slightly	2	notcareful	3	ped	2	betterlanes	4	ebikes
375	375	F	2	CN	1	18-25	2	East China Normal University (North Central Campus)	8	student	8	20	10 to 20 minutes	3	walk	3	freedom	2	walk	3	freedom	2	yes	1	no	0	yes	1		1					everyday	3	fewdays	3	unskilled	4	slightly	2	rules	5	traffic	1	moreseparation	5	pedestrians
376	376	M	1	CN	1	18-25	2	East China Normal University (North Central Campus)	8	student	8	10	5 to 10 minutes	2	walk	3	convenient	7	bus	6	reliable	8	yes	1	no	0	yes	1	1						everyweek	4	fewdays	3	weather	7	slightly	2	toomany	9	ped	2	morelanes	3	ebikes
377	377	F	2	CN	1	18-25	2	East China Normal University (North Central Campus)	8	student	8	10	5 to 10 minutes	2	bicycle	4	faster	4	car	9	freedom	2	yes	1	yes	1	yes	1	1						sometimes	5	fewdays	3	weather	7	slightly	2	rules	5	ped	2	morelanes	3	buses
378	378	F	2	CN	1	18-25	2	East China Normal University (North Central Campus)	8	student	8	15	10 to 20 minutes	3	bicycle	4	convenient	7	bicycle	4	freedom	2	yes	1	no	0	yes	1	1						everyday	3	fewdays	3	unskilled	4	slightly	2	notcareful	3	ped	2	moreseparation	5	nothing
379	379	F	2	CN	1	18-25	2	East China Normal University (North Central Campus)	8	student	8	10	5 to 10 minutes	2	metro	7	faster	4	walk	3	freedom	2	yes	1	no	0	no	0							sometimes	5	fewweeks	4	tiring	5	moderately	3	toofast	4	traffic	1	moreseparation	5	taxis
380	380	F	2	CN	1	26-35	3	Shanghai Theater Academy	7	workin	9	15	10 to 20 minutes	3	bicycle	4	freedom	2	bicycle	4	faster	4	yes	1	yes	1	yes	1	1						everyday	3	fewdays	3			no	1			ped	2	rulesenforcement	7	ebikes
381	381	M	1	CN	1	18-25	2	East China Normal University (North Central Campus)	8	student	8	5	less than 5 minutes	1	walk	3	convenient	7	metro	7	convenient	7	yes	1	no	0	no	0							sometimes	5	fewdays	3			no	1			ped	2	betterlanes	4	taxis
382	382	F	2	CN	1	18-25	2	East China Normal University (North Central Campus)	8	student	8	60	45 to 60 minutes	6	metro	7	cheaper	1	metro	7	cheaper	1	yes	1	no	0	no	0							sometimes	5	fewweeks	4	weather	7	no	1			ped	2	morelanes	3	ebikes
383	383	M	1	CN	1	26-35	3	East China Normal University (North Central Campus)	8	workin	9	60	45 to 60 minutes	6	walk	3	comfort	3	metro	7	faster	4	no	0	yes	1	yes	1	1						everyweek	4	fewdays	3			no	1			ped	2	morelanes	3	nothing
384	384	F	2	CN	1	18-25	2	East China Normal University (North Central Campus)	8	student	8	10	5 to 10 minutes	2	metro	7	convenient	7	metro	7	convenient	7	no	0	no	0	yes	1	1						everyweek	4	fewdays	3	weather	7	moderately	3	notcareful	3	ped	2	betterlanes	4	ebikes
385	385	F	2	CN	1	26-35	3	East China Normal University (North Central Campus)	8	workin	9	90	60 to 90 minutes	7	metro	7	faster	4	metro	7	faster	4	yes	1	yes	1	no	0							sometimes	5	fewweeks	4			moderately	3	rules	5	ped	2	morelanes	3	ebikes
386	386	M	1	CN	1	18-25	2	East China Normal University (North Central Campus)	8	student	8	10	5 to 10 minutes	2	metro	7	faster	4	bicycle	4	freedom	2	yes	1	yes	1	yes	1	1	1	1				sometimes	5	fewdays	3	weather	7	slightly	2	toomany	9	traffic	1	rulesenforcement	7	buses
387	387	M	1	CN	1	18-25	2	East China Normal University (North Central Campus)	8	workout	10	45	30 to 45 minutes	5	metro	7	freedom	2	walk	3	freedom	2	yes	1	no	0	no	0							sometimes	5	fewweeks	4	pollution	6	slightly	2	rules		ped	2	moreseparation	5	buses
388	388	M	1	CN	1	18-25	2	East China Normal University (North Central Campus)	8	workin	9	60	45 to 60 minutes	6	bicycle	4	faster	4	bicycle	4	cheaper	1	yes	1	no	0	yes	1	1						everyday	3	fewdays	3	robbery	8	slightly	2	notcareful	3	traffic	1	morelanes	3	ebikes
389	389	M	1	CN	1	18-25	2	East China Normal University (North Central Campus)	8	student	8	3	less than 5 minutes	1	walk	3	freedom	2	metro	7	faster	4	yes	1	no	0	no	0							everyweek	4	fewdays	3			slightly	2	notcareful	3	ped	2	betterlanes	4	cars
390	390	F	2	CN	1	18-25	2	East China Normal University (North Central Campus)	8	student	8	10	5 to 10 minutes	2	walk	3	freedom	2	metro	7	convenient	7	yes	1	no	0	no	0							sometimes	5	fewweeks	4			slightly	2	rules	5	ped	2	moreseparation	5	ebikes
391	391	M	1	CN	1	18-25	2	East China Normal University (North Central Campus)	8	student	8	3	less than 5 minutes	1	walk	3	cheaper	1	metro	7	faster	4	no	0	no	0	no	0							sometimes	5	fewdays	3			moderately	3	rules	5	ped	2	moreseparation	5	ebikes
392	392	F	2	CN	1	18-25	2	East China Normal University (North Central Campus)	8	student	8	10	5 to 10 minutes	2	metro	7	faster	4	metro	7	convenient	7	no	0	no	0	no	0							everyweek	4	fewdays	3			moderately	3	rules	5	ped	2	moreseparation	5	ebikes
393	393	M	1	CN	1	18-25	2	East China Normal University (North Central Campus)	8	student	8	50	45 to 60 minutes	6	walk	3	freedom	2	metro	7	faster	4	yes	1	no	0	yes	1	1						sometimes	5	fewdays	3			slightly	2	toomany	9	ped	2	moreseparation	5	pedestrians
394	394	F	2	CN	1	18-25	2	East China Normal University (North Central Campus)	8	student	8	5	less than 5 minutes	1	walk	3	freedom	2	metro	7	safer	5	no	0	no	0	no	0							sometimes	5	fewweeks	4	danger	3	moderately	3	rules	5	ped	2	moreseparation	5	ebikes
395	395	M	1	CN	1	18-25	2	East China Normal University (North Central Campus)	8	student	8	5	less than 5 minutes	1	walk	3	comfort	3	metro	7	faster	4	yes	1	no	0	yes	1	1						everyweek	4	fewweeks	4	tiring	5	moderately	3	rules	5	ped	2	moreseparation	5	nothing
396	396	F	2	CN	1	36-45	4	East China Normal University (North Central Campus)	8	workin	9	5	less than 5 minutes	1	walk	3	faster	4	metro	7	faster	4	yes	1	yes	1	yes	1		1					everyday	3	fewdays	3			no	1			ped	2	morelanes	3	motorbikes
397	397	F	2	CN	1	18-25	2	East China Normal University (North Central Campus)	8	student	8	65	60 to 90 minutes	7	metro	7	reliable	8	car	9	freedom	2	no	0	yes	1	no	0							sometimes	5	fewyears	5	danger	3	moderately	3	unaware	6	ped	2	moreseparation	5	buses
398	398	F	2	CN	1	36-45	4	East China Normal University (North Central Campus)	8	student	8	20	10 to 20 minutes	3	walk	3	safer	5	walk	3	convenient	7	yes	1	yes	1	no	0							sometimes	5	more10y	6	unskilled	4	moderately	3	toomany	9	traffic	1	morelanes	3	ebikes
399	399	F	2	CN	1	18-25	2	East China Normal University (North Central Campus)	8	student	8	10	5 to 10 minutes	2	walk	3	comfort	3	bicycle	4	convenient	7	yes	1	no	0	yes	1	1						sometimes	5	fewdays	3	unskilled	4	moderately	3	toofast	4	traffic	1	betterlanes	4	ebikes
400	400	M	1	CN	1	26-35	3	East China Normal University (North Central Campus)	8	student	8	30	20 to 30 minutes	4	metro	7	faster	4	metro	7	faster	4	yes	1	no	0	no	0							everyweek	4	fewdays	3	tiring	5	slightly	2	notcareful	3	ped	2	morelanes	3	ebikes
401	401	F	2	CN	1	18-25	2	East China Normal University (North Central Campus)	8	student	8	40	30 to 45 minutes	5	metro	7	faster	4	walk	3	reliable	8	yes	1	yes	1	no	0							sometimes	5	fewweeks	4			moderately	3	rules	5	ped	2	moreseparation	5	motorbikes
402	402	F	2	CN	1	18-25	2	East China Normal University (North Central Campus)	8	student	8	5	less than 5 minutes	1	walk	3	convenient	7	walk	3	safer	5	yes	1	no	0	yes	1	1						everyweek	4	fewweeks	4			no	1			ped	2	morelanes	3	ebikes
403	403	F	2	CN	1	18-25	2	East China Normal University (North Central Campus)	8	student	8	10	5 to 10 minutes	2	walk	3	cheaper	1	walk	3	cheaper	1	no	0	no	0	no	0							sometimes	5	fewdays	3	unskilled	4	moderately	3	rules	5	ped	2	moreseparation	5	ebikes
404	404	F	2	CN	1	18-25	2	East China Normal University (North Central Campus)	8	student	8	10	5 to 10 minutes	2	walk	3	comfort	3	walk	3	comfort	3	yes	1	no	0	yes	1	1						sometimes	5	fewdays	3			moderately	3	rules	5	traffic	1	rulesenforcement	7	ebikes
405	405	F	2	CN	1	18-25	2	East China Normal University (North Central Campus)	8	student	8	3	less than 5 minutes	1	taxi	8	faster	4	bicycle	4	convenient	7	yes	1	no	0	no	0							everyday	3	fewdays	3	weather	7	slightly	2	unaware	6	traffic	1	rulesenforcement	7	ebikes
406	406	F	2	CN	1	18-25	2	East China Normal University (North Central Campus)	8	student	8	10	5 to 10 minutes	2	walk	3	freedom	2	metro	7	cheaper	1	yes	1	no	0	no	0							everyweek	4	fewdays	3	danger	3	moderately	3	notcareful	3	traffic	1	morelanes	3	ebikes
407	407	F	2	CN	1	18-25	2	East China Normal University (North Central Campus)	8	student	8	30	20 to 30 minutes	4	metro	7	faster	4	metro	7	faster	4	no	0	yes	1	yes	1		1					never	6	never	7	unskilled	4	strongly	4	rules	5	ped	2	rulesenforcement	7	ebikes
408	408	F	2	CN	1	18-25	2	East China Normal University (North Central Campus)	8	student	8	10	5 to 10 minutes	2	bicycle	4	freedom	2	bicycle	4	faster	4	yes	1	no	0	yes	1	1						everyday	3	fewdays	3			slightly	2	rules	5	ped	2	moreseparation	5	ebikes
409	409	F	2	CN	1	18-25	2	East China Normal University (North Central Campus)	8	student	8	10	5 to 10 minutes	2	walk	3	comfort	3	walk	3	cheaper	1	yes	1	no	0	no	0							sometimes	5	fewweeks	4	noneed	9	moderately	3	unaware	6	ped	2	betterlanes	4	ebikes
410	410	M	1	CN	1	18-25	2	East China Normal University (North Central Campus)	8	student	8	10	5 to 10 minutes	2	metro	7	convenient	7	metro	7	convenient	7	no	0	no	0	yes	1	1						sometimes	5	fewdays	3	weather	7	moderately	3	rules	5	ped	2	moreseparation	5	nothing
411	411	F	2	CN	1	18-25	2	East China Normal University (North Central Campus)	8	student	8	10	5 to 10 minutes	2	walk	3	cheaper	1	bicycle	4	freedom	2	yes	1	no	0	no	0							everyweek	4	fewdays	3			no	1			ped	2	moreseparation	5	ebikes
412	412	F	2	CN	1	18-25	2	East China Normal University (North Central Campus)	8	student	8	30	20 to 30 minutes	4	walk	3	freedom	2	metro	7	faster	4	no	0	no	0	yes	1	1						sometimes	5	fewweeks	4			moderately	3	rules	5	ped	2	rulesenforcement	7	ebikes
413	413	F	2	CN	1	18-25	2	East China Normal University (North Central Campus)	8	student	8	90	60 to 90 minutes	7	car	9	faster	4	metro	7	convenient	7	no	0	no	0	no	0							never	6	fewyears	5	unskilled	4	no	1			ped	2	betterlanes	4	ebikes
414	414	F	2	CN	1	18-25	2	East China Normal University (North Central Campus)	8	student	8	60	45 to 60 minutes	6	metro	7	faster	4	metro	7	faster	4	no	0	no	0	no	0							never	6	never	7	pollution	6	moderately	3	rules	5	traffic	1	moreseparation	5	ebikes
415	415	M	1	CN	1	26-35	3	East China Normal University (North Central Campus)	8	student	8	240	above 90 minutes	8	bicycle	4	freedom	2	metro	7	faster	4	yes	1	no	0	yes	1	1						everyweek	4	fewdays	3	robbery	8	moderately	3	toofast	4	ped	2	morelanes	3	ebikes
416	416	F	2	CN	1	18-25	2	East China Normal University (North Central Campus)	8	student	8	15	10 to 20 minutes	3	metro	7	cheaper	1	metro	7	cheaper	1	yes	1	no	0	yes	1		1					sometimes	5	fewweeks	4			no	1			ped	2	moreseparation	5	nothing
417	417	M	1	CN	1	18-25	2	East China Normal University (North Central Campus)	8	student	8	10	5 to 10 minutes	2	bicycle	4	convenient	7	bicycle	4	convenient	7	yes	1	no	0	yes	1	1						everyday	3	fewdays	3	pollution	6	slightly	2	notcareful	3	ped	2	morelanes	3	ebikes
419	419	F	2	CN	1	26-35	3	East China Normal University (North Central Campus)	8	workin	9	60	45 to 60 minutes	6	metro	7	faster	4	metro	7	faster	4	yes	1	yes	1	yes	1		1					sometimes	5	fewweeks	4			slightly	2	toomany	9	ped	2	moreseparation	5	ebikes
421	421	F	2	CN	1	18-25	2	East China Normal University (North Central Campus)	8	student	8	20	10 to 20 minutes	3	walk	3	convenient	7	bicycle	4	convenient	7	no	0	no	0	no	0							everyweek	4	fewdays	3			slightly	2	toomany	9	ped	2	betterlanes	4	ebikes
422	422	F	2	CN	1	18-25	2	East China Normal University (North Central Campus)	8	student	8	6	5 to 10 minutes	2	walk	3	convenient	7	metro	7	faster	4	no	0	no	0	no	0							sometimes	5	fewdays	3			slightly	2	notcareful	3	ped	2	betterlanes	4	ebikes
423	423	F	2	CN	1	18-25	2	East China Normal University (North Central Campus)	8	student	8	10	5 to 10 minutes	2	metro	7	convenient	7	metro	7	convenient	7	yes	1	no	0	no	0							never	6	fewyears	5	unskilled	4	moderately	3	rules	5	ped	2	rulesenforcement	7	taxis
424	424	F	2	CN	1	18-25	2	East China Normal University (North Central Campus)	8	student	8	20	10 to 20 minutes	3	metro	7	convenient	7	metro	7	convenient	7	yes	1	no	0	no	0							everyweek	4	fewdays	3			no	1			ped	2	moreseparation	5	ebikes
425	425	F	2	CN	1	26-35	3	East China Normal University (North Central Campus)	8	student	8	5	less than 5 minutes	1	bicycle	4	convenient	7	bicycle	4	convenient	7	yes	1	no	0	no	0							sometimes	5	never	7			moderately	3	rules	5	traffic	1	morelanes	3	pedestrians
426	426	F	2	CN	1	18-25	2	East China Normal University (North Central Campus)	8	student	8	8	5 to 10 minutes	2	walk	3	faster	4	walk	3	comfort	3	yes	1	no	0	no	0							sometimes	5	fewdays	3	robbery	8	moderately	3	rules	5	ped	2	moreseparation	5	ebikes
427	427	F	2	CN	1	18-25	2	East China Normal University (North Central Campus)	8	student	8	10	5 to 10 minutes	2	metro	7	faster	4	metro	7	cheaper	1	no	0	no	0	yes	1	1						sometimes	5	fewweeks	4	tiring	5	slightly	2	notcareful	3	ped	2	rulesenforcement	7	cars
428	428	M	1	CN	1	18-25	2	East China Normal University (North Central Campus)	8	student	8	50	45 to 60 minutes	6	bicycle	4	convenient	7	metro	7	faster	4	yes	1	no	0	yes	1	1						everyweek	4	fewweeks	4	robbery	8	moderately	3	rules	5	ped	2	moreseparation	5	ebikes
429	429	F	2	CN	1	18-25	2	East China Normal University (North Central Campus)	8	student	8	5	less than 5 minutes	1	walk	3	comfort	3	walk	3	convenient	7	yes	1	no	0	yes	1	1						everyweek	4	fewdays	3			slightly	2	notcareful	3	ped	2	moreseparation	5	ebikes
430	430	F	2	CN	1	18-25	2	East China Normal University (North Central Campus)	8	student	8	10	5 to 10 minutes	2	metro	7	faster	4	metro	7	convenient	7	no	0	no	0	yes	1		1					everyday	3	fewdays	3			slightly	2	toomany	9	traffic	1	moreseparation	5	ebikes
431	431	M	1	CN	1	18-25	2	East China Normal University (North Central Campus)	8	student	8	30	20 to 30 minutes	4	bicycle	4	freedom	2	metro	7	convenient	7	yes	1	no	0	no	0							everyweek	4	fewdays	3			slightly	2	toomany	9	ped	2	betterlanes	4	cars
432	432	F	2	CN	1	18-25	2	East China Normal University (North Central Campus)	8	workout	10	20	10 to 20 minutes	3	car	9	freedom	2	car	9	freedom	2	yes	1	yes	1	yes	1	1						sometimes	5	fewdays	3	pollution	6	moderately	3	toomany	9	ped	2	moreseparation	5	ebikes
433	433	F	2	CN	1	18-25	2	East China Normal University (North Central Campus)	8	student	8	5	less than 5 minutes	1	bicycle	4	freedom	2	walk	3	cheaper	1	yes	1	no	0	no	0							everyweek	4	fewdays	3			moderately	3	rules	5	ped	2	moreseparation	5	ebikes
434	434	M	1	CN	1	18-25	2	East China Normal University (North Central Campus)	8	student	8	3	less than 5 minutes	1	bicycle	4	freedom	2	metro	7	faster	4	no	0	no	0	yes	1	1						sometimes	5	fewweeks	4	weather	7	moderately	3	rules	5	ped	2	morelanes	3	ebikes
435	435	M	1	CN	1	18-25	2	East China Normal University (North Central Campus)	8	student	8	15	10 to 20 minutes	3	walk	3	comfort	3	walk	3	freedom	2	yes	1	no	0	yes	1	1						sometimes	5	fewdays	3	pollution	6	moderately	3	rules	5	traffic	1	rulesenforcement	7	ebikes
436	436	M	1	CN	1	18-25	2	East China Normal University (North Central Campus)	8	student	8	20	10 to 20 minutes	3	bicycle	4	faster	4	bicycle	4	faster	4	yes	1	no	0	yes	1	1						everyday	3	fewdays	3			slightly	2	rules	5	ped	2	moreseparation	5	cars
437	437	M	1	CN	1	26-35	3	East China Normal University (North Central Campus)	8	student	8	10	5 to 10 minutes	2	walk	3	convenient	7	bus	6	cheaper	1	yes	1	no	0	no	0							everyweek	4	fewdays	3			moderately	3	rules	5	traffic	1	moreseparation	5	ebikes
438	438	M	1	CN	1	26-35	3	East China Normal University (North Central Campus)	8	student	8	2	less than 5 minutes	1	walk	3	cheaper	1	walk	3	comfort	3	yes	1	no	0	yes	1	1						sometimes	5	fewdays	3	weather	7	slightly	2	toomany	9	ped	2	betterlanes	4	cars
439	439	F	2	CN	1	26-35	3	East China Normal University (North Central Campus)	8	student	8	100	above 90 minutes	8	walk	3	convenient	7	metro	7	cheaper	1	no	0	no	0	no	0							sometimes	5	fewweeks	4			strongly	4	rules	5	ped	2	moreseparation	5	ebikes
440	440	F	2	CN	1	26-35	3	East China Normal University (North Central Campus)	8	student	8	20	10 to 20 minutes	3	metro	7	faster	4	bus	6	convenient	7	yes	1	no	0	yes	1	1						sometimes	5	fewweeks	4	robbery	8	strongly	4	unaware	6	ped	2	moreseparation	5	ebikes
441	441	M	1	CN	1	18-25	2	East China Normal University (North Central Campus)	8	student	8	5	less than 5 minutes	1	walk	3	convenient	7	metro	7	faster	4	no	0	no	0	yes	1		1					sometimes	5	fewweeks	4	tiring	5	moderately	3	notcareful	3	ped	2	moreseparation	5	cars
442	442	F	2	CN	1	18-25	2	East China Normal University (North Central Campus)	8	student	8	20	10 to 20 minutes	3	walk	3	reliable	8	bus	6	cheaper	1	yes	1	no	0	yes	1	1						everyweek	4	fewdays	3			slightly	2	unaware	6	traffic	1	moreseparation	5	taxis
443	443	F	2	foreigner	2	18-25	2	East China Normal University (North Central Campus)	8	student	8	10	5 to 10 minutes	2	walk	3	safer	5	metro	7	faster	4	yes	1	no	0	no	0							sometimes	5	fewdays	3	danger	3	moderately	3	toofast	4	traffic	1	moreseparation	5	pedestrians
444	444	F	2	CN	1	18-25	2	East China Normal University (North Central Campus)	8	student	8	5	less than 5 minutes	1	walk	3	comfort	3	metro	7	faster	4	yes	1	no	0	no	0						1	never	6	never	7	unskilled	4	moderately	3	rules	5	traffic	1	moreseparation	5	ebikes
445	445	F	2	CN	1	18-25	2	East China Normal University (North Central Campus)	8	student	8	5	less than 5 minutes	1	walk	3	reliable	8	walk	3	reliable	8	no	0	no	0	no	0						1	sometimes	5	fewweeks	4	weather	7	moderately	3	toofast	4	ped	2	rulesenforcement	7	ebikes
446	446	F	2	CN	1	18-25	2	East China Normal University (North Central Campus)	8	student	8	3	less than 5 minutes	1	metro	7	faster	4	metro	7	faster	4	yes	1	no	0	yes	1	1						sometimes	5	fewweeks	4			moderately	3	unaware	6	ped	2	moreseparation	5	ebikes
447	447	M	1	CN	1	26-35	3	East China Normal University (North Central Campus)	8	student	8	10	5 to 10 minutes	2	walk	3	freedom	2	metro	7	faster	4	yes	1	no	0	yes	1		1					sometimes	5	fewdays	3			slightly	2	toomany	9	ped	2	moreseparation	5	ebikes
448	448	M	1	CN	1	18-25	2	East China Normal University (North Central Campus)	8	student	8	15	10 to 20 minutes	3	metro	7	faster	4	walk	3	convenient	7	yes	1	no	0	no	0						1	everyday	3	fewdays	3	weather	7	strongly	4	toofast	4	ped	2	morelanes	3	pedestrians
449	449	M	1	CN	1	26-35	3	East China Normal University (North Central Campus)	8	student	8	10	5 to 10 minutes	2	bicycle	4	faster	4	metro	7	cheaper	1	yes	1	no	0	yes	1	1						everyweek	4	fewdays	3			slightly	2	toomany	9	ped	2	morelanes	3	ebikes
450	450	M	1	CN	1	18-25	2	East China Normal University (North Central Campus)	8	student	8	12	10 to 20 minutes	3	bicycle	4	freedom	2	bicycle	4	freedom	2	no	0	no	0	yes	1	1						everyday	3	fewdays	3	robbery	8	slightly	2	toomany	9	ped	2	morelanes	3	buses
451	451	M	1	CN	1	26-35	3	East China Normal University (North Central Campus)	8	student	8	60	45 to 60 minutes	6	metro	7	faster	4	metro	7	faster	4	yes	1	no	0	yes	1	1						everyweek	4	fewdays	3	weather	7	slightly	2	rules	5	ped	2	moreseparation	5	ebikes
452	452	F	2	CN	1	18-25	2	East China Normal University (North Central Campus)	8	student	8	10	5 to 10 minutes	2	walk	3	convenient	7	metro	7	freedom	2	no	0	no	0	yes	1	1						everyweek	4	fewdays	3	tiring	5	slightly	2	rules	5	ped	2	morelanes	3	ebikes
453	453	F	2	CN	1	26-35	3	East China Normal University (North Central Campus)	8	workin	9	15	10 to 20 minutes	3	metro	7	faster	4	bicycle	4	faster	4	yes	1	yes	1	yes	1	1						everyday	3	fewdays	3			moderately	3	toomany	9	ped	2	moreseparation	5	ebikes
454	454	F	2	foreigner	2	18-25	2	East China Normal University (North Central Campus)	8	student	8	40	30 to 45 minutes	5	walk	3	convenient	7	walk	3	convenient	7	no	0	no	0	no	0							sometimes	5	fewweeks	4	unskilled	4	moderately	3	toomany	9	ped	2	morelanes	3	ebikes
455	455	F	2	CN	1	18-25	2	East China Normal University (North Central Campus)	8	student	8	25	20 to 30 minutes	4	walk	3	comfort	3	metro	7	faster	4	no	0	no	0	yes	1		1					sometimes	5	fewyears	5	unskilled	4	slightly	2	rules	5	ped	2	moreseparation	5	nothing
456	456	F	2	CN	1	18-25	2	East China Normal University (North Central Campus)	8	student	8	10	5 to 10 minutes	2	walk	3	convenient	7	walk	3	reliable	8	no	0	no	0	yes	1	1						sometimes	5	fewweeks	4			no	1			ped	2	other	8	nothing
458	458	F	2	CN	1	26-35	3	East China Normal University (North Central Campus)	8	student	8	30	20 to 30 minutes	4	walk	3	healthy	9	bus	6	faster	4	no	0	no	0	no	0							sometimes	5	fewweeks	4			slightly	2	toofast	4	ped	2	moreseparation	5	ebikes
459	459	F	2	CN	1	18-25	2	East China Normal University (North Central Campus)	8	student	8	10	5 to 10 minutes	2	walk	3	freedom	2	metro	7	convenient	7	no	0	no	0	no	0							sometimes	5	fewweeks	4			slightly	2	toofast	4	traffic	1	moreseparation	5	cars
460	460	F	2	CN	1	18-25	2	East China Normal University (North Central Campus)	8	student	8	8	5 to 10 minutes	2	walk	3	convenient	7	metro	7	convenient	7	no	0	no	0	no	0							never	6	never	7	unskilled	4	moderately	3	unaware	6	traffic	1	betterlanes	4	ebikes
461	461	F	2	CN	1	18-25	2	East China Normal University (North Central Campus)	8	student	8	15	10 to 20 minutes	3	metro	7	faster	4	metro	7	faster	4	yes	1	no	0	yes	1					1		everyweek	4	fewdays	3	weather	7	slightly	2	notcareful	3	ped	2	moreseparation	5	ebikes
462	462	M	1	CN	1	18-25	2	East China Normal University (North Central Campus)	8	student	8	5	less than 5 minutes	1	bicycle	4	convenient	7	bicycle	4	convenient	7	yes	1	no	0	yes	1	1						everyday	3	fewdays	3			slightly	2	rules	5	ped	2	morelanes	3	taxis
463	463	F	2	CN	1	18-25	2	East China Normal University (North Central Campus)	8	student	8	5	less than 5 minutes	1	walk	3	convenient	7	metro	7	convenient	7	no	0	no	0	yes	1		1					sometimes	5	fewdays	3	unskilled	4	moderately	3	toomany	9	ped	2	moreseparation	5	ebikes
464	464	M	1	CN	1	18-25	2	East China Normal University (North Central Campus)	8	student	8	15	10 to 20 minutes	3	walk	3	freedom	2	bus	6	cheaper	1	no	0	no	0	yes	1	1						everyweek	4	fewdays	3	tiring	5	moderately	3	rules	5	ped	2	moreseparation	5	ebikes
465	465	M	1	CN	1	18-25	2	East China Normal University (North Central Campus)	8	student	8	5	less than 5 minutes	1	car	9	comfort	3	bicycle	4	cheaper	1	yes	1	no	0	no	0							everyday	3	fewdays	3			moderately	3	rules	5	ped	2	morelanes	3	ebikes
466	466	F	2	CN	1	18-25	2	East China Normal University (North Central Campus)	8	student	8	10	5 to 10 minutes	2	taxi	8	convenient	7	walk	3	faster	4	yes	1	no	0	no	0							sometimes	5	fewdays	3			slightly	2	toomany	9	ped	2	moreseparation	5	ebikes
467	467	M	1	CN	1	18-25	2	East China Normal University (North Central Campus)	8	student	8	5	less than 5 minutes	1	walk	3	convenient	7	bicycle	4	freedom	2	no	0	no	0	no	0							everyweek	4	fewdays	3			moderately	3	notcareful	3	ped	2	moreseparation	5	ebikes
468	468	F	2	CN	1	18-25	2	East China Normal University (North Central Campus)	8	student	8	10	5 to 10 minutes	2	bicycle	4	convenient	7	bicycle	4	convenient	7	yes	1	no	0	no	0							everyday	3	fewdays	3			moderately	3	rules	5	ped	2	betterlanes	4	ebikes
469	469	M	1	CN	1	18-25	2	East China Normal University (North Central Campus)	8	student	8	30	20 to 30 minutes	4	bicycle	4	faster	4	metro	7	cheaper	1	yes	1	no	0	yes	1	1						everyday	3	fewdays	4	weather	7	moderately	3	bikesnotmaintained	8	ped	2	morelanes	3	ebikes
470	470	F	2	CN	1	18-25	2	East China Normal University (North Central Campus)	8	student	8	5	less than 5 minutes	1	car	9	freedom	2	metro	7	faster	4	yes	1	yes	1	no	0							sometimes	5	fewdays	3			slightly	2	rules	5	ped	2	morelanes	3	buses
471	471	M	1	CN	1	18-25	2	East China Normal University (North Central Campus)	8	student	8	5	less than 5 minutes	1	metro	7	faster	4	bus	6	faster	4	yes	1	no	0	no	0							sometimes	5	fewweeks	4			moderately	3	notcareful	3	traffic	1	betterlanes	4	cars
472	472	F	2	CN	1	18-25	2	East China Normal University (North Central Campus)	8	student	8	8	5 to 10 minutes	2	walk	3	convenient	7	metro	7	faster	4	yes	1	no	0	no	0							sometimes	5	fewweeks	4	pollution	6	no	1			traffic	1	moreseparation	5	taxis
473	473	M	1	CN	1	26-35	3	East China Normal University (North Central Campus)	8	student	8	15	10 to 20 minutes	3	car	9	comfort	3	bicycle	4	cheaper	1	yes	1	no	0	no	0							everyweek	4	fewdays	3	robbery	8	slightly	2	unaware	6	ped	2	moreseparation	5	ebikes
474	474	F	2	CN	1	18-25	2	East China Normal University (North Central Campus)	8	student	8	10	5 to 10 minutes	2	metro	7	convenient	7	metro	7	convenient	7	no	0	no	0	no	0							everyweek	4	fewdays	3			slightly	2	notcareful	3	ped	2	betterlanes	4	ebikes
475	475	F	2	CN	1	26-35	3	East China Normal University (North Central Campus)	8	student	8	10	5 to 10 minutes	2	walk	3	convenient	7	metro	7	faster	4	yes	1	no	0	no	0							sometimes	5	fewdays	3	danger	3	strongly	4	toofast	4	ped	2	moreseparation	5	buses
476	476	F	2	CN	1	18-25	2	East China Normal University (North Central Campus)	8	student	8	10	5 to 10 minutes	2	bicycle	4	convenient	7	bus	6	safer	5	yes	1	no	0	yes	1	1	1					everyweek	4	fewdays	3	weather	7	moderately	3	rules	5	traffic	1	moreseparation	5	ebikes
477	477	F	2	CN	1	18-25	2	East China Normal University (North Central Campus)	8	student	8	10	5 to 10 minutes	2	metro	7	faster	4	metro	7	convenient	7	yes	1	no	0	no	0							sometimes	5	fewyears	5			moderately	3	notcareful	3	ped	2	moreseparation	5	ebikes
478	478	F	2	CN	1	18-25	2	East China Normal University (North Central Campus)	8	student	8	10	5 to 10 minutes	2	walk	3	convenient	7	walk	3	comfort	3	no	0	no	0	no	0							everyweek	4	fewdays	3			slightly	2	toomany	9	ped	2	morelanes	3	ebikes
479	479	F	2	CN	1	18-25	2	East China Normal University (North Central Campus)	8	student	8	10	5 to 10 minutes	2	walk	3	freedom	2	metro	7	cheaper	1	no	0	no	0	yes	1	1						everyweek	4	fewweeks	4			moderately	3	unaware	6	ped	2	moreseparation	5	taxis
480	480	F	2	CN	1	18-25	2	East China Normal University (North Central Campus)	8	workin	9	40	30 to 45 minutes	5	metro	7	faster	4	metro	7	reliable	8	yes	1	no	0	no	0							sometimes	5	fewdays	3	weather	7	slightly	2	rules	5	ped	2	rulesenforcement	7	ebikes
481	481	F	2	CN	1	18-25	2	East China Normal University (North Central Campus)	8	student	8	10	5 to 10 minutes	2	walk	3	convenient	7	metro	7	cheaper	1	no	0	no	0	yes	1	1						never	6	more10y	6	danger	3	moderately	3	unaware	6	ped	2	morelanes	3	cars
482	482	F	2	CN	1	18-25	2	East China Normal University (North Central Campus)	8	student	8	5	less than 5 minutes	1	walk	3	freedom	2	metro	7	faster	4	no	0	no	0	no	0							sometimes	5	fewweeks	4	unskilled	4	moderately	3	rules	5	ped	2	morelanes	3	cars
483	483	F	2	CN	1	46-55	5	East China Normal University (North Central Campus)	8	workout	10	30	20 to 30 minutes	4	bus	6	comfort	3	bus	6	comfort	3	no	0	no	0	yes	1	1						everyday	3	fewdays	3			slightly	2	rules	5	ped	2	morelanes	3	ebikes
484	484	F	2	CN	1	18-25	2	East China Normal University (North Central Campus)	8	student	8	10	5 to 10 minutes	2	walk	3	comfort	3	metro	7	faster	4	no	0	no	0	no	0							sometimes	5	fewyears	5	unskilled	4	moderately	3	notcareful	3	ped	2	betterlanes	4	cars
485	485	F	2	CN	1	18-25	2	East China Normal University (North Central Campus)	8	student	8	10	5 to 10 minutes	2	walk	3	freedom	2	walk	3	freedom	2	yes	1	no	0	yes	1	1						everyweek	4	fewdays	3	weather	7	moderately	3	notcareful	3	ped	2	moreseparation	5	ebikes
486	486	F	2	CN	1	18-25	2	East China Normal University (North Central Campus)	8	student	8	15	10 to 20 minutes	3	walk	3	freedom	2	walk	3	freedom	2	no	0	no	0	yes	1	1						sometimes	5	fewdays	3	difficultparking	9	moderately	3	rules	5	traffic	1	morelanes	3	ebikes
487	487	F	2	CN	1	18-25	2	East China Normal University (North Central Campus)	8	student	8	20	10 to 20 minutes	3	bicycle	4	cheaper	1	metro	7	faster	4	yes	1	no	0	yes	1	1						everyday	3	fewdays	3	weather	7	moderately	3	rules	5	ped	2	morelanes	3	ebikes
488	488	F	2	CN	1	18-25	2	East China Normal University (North Central Campus)	8	student	8	20	10 to 20 minutes	3	bicycle	4	freedom	2	bicycle	4	convenient	7	yes	1	no	0	no	0							everyday	3	fewdays	3	weather	7	moderately	3	toomany	9	ped	2	moreseparation	5	ebikes
489	489	F	2	CN	1	18-25	2	East China Normal University (North Central Campus)	8	student	8	5	less than 5 minutes	1	metro	7	faster	4	bicycle	4	convenient	7	no	0	no	0	yes	1	1						everyweek	4	fewdays	3	danger	3	moderately	3	rules	5	ped	2	moreseparation	5	ebikes
490	490	F	2	CN	1	18-25	2	East China Normal University (North Central Campus)	8	student	8	30	20 to 30 minutes	4	metro	7	faster	4	walk	3	freedom	2	no	0	no	0	no	0							sometimes	5	fewweeks	4	danger	3	strongly	4	toomany	9	traffic	1	moreseparation	5	ebikes
491	491	F	2	CN	1	26-35	3	East China Normal University (North Central Campus)	8	student	8	25	20 to 30 minutes	4	bus	6	convenient	7	walk	3	convenient	7	no	0	no	0	no	0							sometimes	5	fewweeks	4			moderately	3	toomany	9	traffic	1	rulesenforcement	7	ebikes
492	492	F	2	CN	1	36-45	4	East China Normal University (North Central Campus)	8	student	8	10	5 to 10 minutes	2	ebike	5	faster	4	metro	7	faster	4	no	0	yes	1	yes	1		1					everyday	3	fewdays	3	tiring	5	strongly	4	rules	5	ped	2	moreseparation	5	pedestrians
493	493	F	2	CN	1	18-25	2	East China Normal University (North Central Campus)	8	student	8	30	20 to 30 minutes	4	metro	7	faster	4	bicycle	4	cheaper	1	yes	1	no	0	yes	1	1						everyday	3	fewdays	3			moderately	3	rules	5	traffic	1	moreseparation	5	ebikes
494	494	F	2	CN	1	18-25	2	East China Normal University (North Central Campus)	8	student	8	15	10 to 20 minutes	3	bicycle	4	comfort	3	bicycle	4	cheaper	1	yes	1	no	0	no	0							everyday	3	fewdays	3			moderately	3	unaware	6	ped	2	moreseparation	5	ebikes
495	495	F	2	CN	1	26-35	3	East China Normal University (North Central Campus)	8	student	8	20	10 to 20 minutes	3	walk	3	freedom	2	bicycle	4	faster	4	yes	1	no	0	yes	1	1						everyday	3	fewdays	3	tiring	5	strongly	4	rules	5	traffic	1	moreseparation	5	ebikes
496	496	F	2	CN	1	18-25	2	East China Normal University (North Central Campus)	8	student	8	15	10 to 20 minutes	3	bicycle	4	cheaper	1	bicycle	4	cheaper	1	yes	1	no	0	no	0							everyday	3	fewdays	3	weather	7	slightly	2	rules	5	ped	2	betterlanes	4	ebikes
497	497	F	2	CN	1	18-25	2	East China Normal University (North Central Campus)	8	student	8	15	10 to 20 minutes	3	walk	3	comfort	3	bicycle	4	cheaper	1	no	0	no	0	yes	1	1						everyday	3	fewdays	3			strongly	4	toomany	9	ped	2	moreseparation	5	ebikes
498	498	F	2	CN	1	18-25	2	East China Normal University (North Central Campus)	8	student	8	20	10 to 20 minutes	3	taxi	8	faster	4	metro	7	convenient	7	no	0	no	0	yes	1	1						everyweek	4	fewdays	3	weather	7	moderately	3	rules	5	ped	2	betterlanes	4	pedestrians
499	499	F	2	CN	1	18-25	2	East China Normal University (North Central Campus)	8	student	8	15	10 to 20 minutes	3	walk	3	cheaper	1	walk	3	cheaper	1	yes	1	no	0	no	0							sometimes	5	fewweeks	4	sharedbikesexpensive	9	moderately	3	toofast	4	ped	2	morelanes	3	cars
500	500	F	2	CN	1	18-25	2	East China Normal University (North Central Campus)	8	student	8	30	20 to 30 minutes	4	walk	3	freedom	2	walk	3	comfort	3	no	0	no	0	no	0							everyweek	4	fewdays	3	weather	7	moderately	3	rules	5	traffic	1	betterlanes	4	ebikes
501	501	F	2	CN	1	18-25	2	East China Normal University (North Central Campus)	8	student	8	30	20 to 30 minutes	4	metro	7	faster	4	bus	6	convenient	7	no	0	no	0	no	0							sometimes	5	fewweeks	4	tiring	5	moderately	3	rules	5	traffic	1	morelanes	3	ebikes
502	502	F	2	CN	1	18-25	2	East China Normal University (North Central Campus)	8	student	8	30	20 to 30 minutes	4	walk	3	healthy	9	walk	3	cheaper	1	no	0	no	0	no	0							everyweek	4	fewdays	3	unskilled	4	slightly	2	toofast	4	ped	2	moreseparation	5	ebikes
503	503	F	2	CN	1	18-25	2	East China Normal University (North Central Campus)	8	student	8	15	10 to 20 minutes	3	car	9	comfort	3	bicycle	4	cheaper	1	no	0	no	0	yes	1	1						everyday	3	fewdays	3			moderately	3	rules	5	ped	2	moreseparation	5	ebikes
504	504	F	2	CN	1	18-25	2	East China Normal University (North Central Campus)	8	student	8	15	10 to 20 minutes	3	metro	7	faster	4	walk	3	comfort	3	yes	1	no	0	no	0							everyweek	4	fewweeks	4	danger	3	moderately	3	rules	5	traffic	1	moreseparation	5	ebikes
505	505	F	2	CN	1	18-25	2	East China Normal University (North Central Campus)	8	student	8	30	20 to 30 minutes	4	metro	7	faster	4	metro	7	faster	4	yes	1	no	0	no	0							everyweek	4	fewdays	3			slightly	2	notcareful	3	ped	2	moreseparation	5	ebikes
506	506	M	1	CN	1	18-25	2	East China Normal University (North Central Campus)	8	student	8	40	30 to 45 minutes	5	car	9	comfort	3	metro	7	faster	4	yes	1	no	0	no	0							everyweek	4	fewdays	3	weather	7	slightly	2	rules	5	ped	2	betterlanes	4	ebikes
507	507	F	2	CN	1	18-25	2	East China Normal University (North Central Campus)	8	student	8	15	10 to 20 minutes	3	walk	3	safer	5	walk	3	safer	5	yes	1	no	0	no	0							sometimes	5	fewyears	5	noneed	9	moderately	3	notcareful	3	ped	2	betterlanes	4	ebikes
508	508	M	1	CN	1	26-35	3	East China Normal University (North Central Campus)	8	workin	9	30	20 to 30 minutes	4	bicycle	4	convenient	7	metro	7	faster	4	yes	1	no	0	no	0	1						everyday	3	fewdays	3			slightly	2	rules	5	ped	2	moreseparation	5	cars
509	509	F	2	CN	1	18-25	2	East China Normal University (North Central Campus)	8	student	8	5	less than 5 minutes	1	metro	7	faster	4	walk	3	convenient	7	no	0	no	0	no	0							sometimes	5	fewdays	3	tiring	5	slightly	2	rules	5	traffic	1	moreseparation	5	ebikes
510	510	F	2	CN	1	18-25	2	East China Normal University (North Central Campus)	8	student	8	15	10 to 20 minutes	3	walk	3	comfort	3	walk	3	freedom	2	yes	1	no	0	yes	1					1		sometimes	5	fewweeks	4	tiring	5	slightly	2	toofast	4	ped	2	rulesenforcement	7	ebikes
511	511	F	2	CN	1	18-25	2	East China Normal University (North Central Campus)	8	student	8	15	10 to 20 minutes	3	walk	3	convenient	7	metro	7	faster	4	no	0	no	0	no	0							sometimes	5	fewdays	3			slightly	2	toomany	9	ped	2	betterlanes	4	ebikes
512	512	F	2	CN	1	18-25	2	East China Normal University (North Central Campus)	8	student	8	30	20 to 30 minutes	4	bus	6	faster	4	walk	3	freedom	2	yes	1	no	0	yes	1	1						sometimes	5	fewyears	5	danger	3	slightly	2	rules	5	traffic	1	moreseparation	5	ebikes
513	513	F	2	CN	1	18-25	2	East China Normal University (North Central Campus)	8	student	8	8	5 to 10 minutes	2	walk	3	comfort	3	walk	3	freedom	2	no	0	no	0	no	0							never	6	fewweeks	4	unskilled	4	slightly	2	rules	5	ped	2	morelanes	3	ebikes
514	514	F	2	CN	1	18-25	2	East China Normal University (North Central Campus)	8	student	8	10	5 to 10 minutes	2	walk	3	convenient	7	walk	3	convenient	7	no	0	no	0	no	0						1	sometimes	5	fewdays	3	unskilled	4	moderately	3	toofast	4	ped	2	moreseparation	5	taxis
515	515	F	2	CN	1	18-25	2	East China Normal University (North Central Campus)	8	student	8	30	20 to 30 minutes	4	walk	3	comfort	3	walk	3	freedom	2	yes	1	no	0	no	0							sometimes	5	fewweeks	4	tiring	5	no	1			traffic	1	morelanes	3	ebikes
516	516	F	2	CN	1	18-25	2	East China Normal University (North Central Campus)	8	student	8	10	5 to 10 minutes	2	walk	3	safer	5	metro	7	faster	4	no	0	no	0	no	0							sometimes	5	fewdays	3	danger	3	strongly	4	rules	5	ped	2	moreseparation	5	cars
517	517	F	2	CN	1	18-25	2	East China Normal University (North Central Campus)	8	student	8	15	10 to 20 minutes	3	bicycle	4	reliable	8	bicycle	4	reliable	8	yes	1	no	0	no	0							everyday	3	fewdays	3			moderately	3	unaware	6	traffic	1	moreseparation	5	ebikes
518	518	F	2	CN	1	18-25	2	East China Normal University (North Central Campus)	8	student	8	10	5 to 10 minutes	2	bicycle	4	faster	4	bicycle	4	faster	4	no	0	no	0	yes	1	1	1					everyday	3	fewdays	3	unskilled	4	moderately	3	rules	5	traffic	1	morelanes	3	ebikes
519	519	M	1	CN	1	26-35	3	East China Normal University (North Central Campus)	8	student	8	10	5 to 10 minutes	2	walk	3	freedom	2	walk	3	freedom	2	yes	1	yes	1	yes	1	1						everyweek	4	fewdays	3	weather	7	moderately	3	rules	5	ped	2	moreseparation	5	ebikes
520	520	F	2	CN	1	18-25	2	East China Normal University (North Central Campus)	8	student	8	15	10 to 20 minutes	3	walk	3	cheaper	1	metro	7	faster	4	no	0	no	0	yes	1	1						sometimes	5	fewweeks	4	danger	3	moderately	3	toomany	9	ped	2	morelanes	3	ebikes
521	521	M	1	CN	1	18-25	2	East China Normal University (North Central Campus)	8	student	8	5	less than 5 minutes	1	walk	3	freedom	2	bus	6	cheaper	1	yes	1	no	0	yes	1	1						everyweek	4	fewdays	3	robbery	8	moderately	3	toofast	4	traffic	1	morelanes	3	ebikes
522	522	M	1	CN	1	18-25	2	East China Normal University (North Central Campus)	8	student	8	6	5 to 10 minutes	2	walk	3	freedom	2	walk	3	comfort	3	yes	1	no	0	no	0							everyweek	4	fewdays	3	weather	7	moderately	3	rules	5	traffic	1	moreseparation	5	ebikes
523	523	F	2	CN	1	18-25	2	East China Normal University (North Central Campus)	8	student	8	15	10 to 20 minutes	3	walk	3	convenient	7	walk	3	convenient	7	yes	1	no	0	no	0							sometimes	5	fewdays	3			moderately	3	toomany	9	ped	2	morelanes	3	ebikes
524	524	F	2	CN	1	18-25	2	East China Normal University (North Central Campus)	8	student	8	10	5 to 10 minutes	2	walk	3	freedom	2	walk	3	comfort	3	no	0	no	0	no	0							never	6	fewweeks	4	danger	3	slightly	2	unaware	6	ped	2	moreseparation	5	ebikes
525	525	F	2	CN	1	26-35	3	East China Normal University (North Central Campus)	8	student	8	2	less than 5 minutes	1	walk	3	comfort	3	walk	3	cheaper	1	yes	1	no	0	no	0							sometimes	5	fewdays	3	weather	7	definitely	5	rules	5	ped	2	moreseparation	5	ebikes
526	526	F	2	CN	1	18-25	2	East China Normal University (North Central Campus)	8	student	8	5	less than 5 minutes	1	walk	3	comfort	3	walk	3	safer	5	no	0	no	0	no	0							never	6	never	7	danger	3	strongly	4	rules	5	traffic	1	betterlanes	4	ebikes
527	527	F	2	CN	1	18-25	2	East China Normal University (North Central Campus)	8	student	8	10	5 to 10 minutes	2	walk	3	comfort	3	walk	3	comfort	3	no	0	no	0	yes	1	1						sometimes	5	fewdays	3			slightly	2	notcareful	3	ped	2	moreseparation	5	nothing
528	528	M	1	CN	1	18-25	2	East China Normal University (North Central Campus)	8	student	8	5	less than 5 minutes	1	walk	3	cheaper	1	walk	3	cheaper	1	yes	1	no	0	no	0							everyweek	4	fewdays	3	weather	7	moderately	3	rules	5	ped	2	moreseparation	5	ebikes
529	529	F	2	CN	1	18-25	2	East China Normal University (North Central Campus)	8	student	8	10	5 to 10 minutes	2	walk	3	convenient	7	metro	7	faster	4	no	0	no	0	no	0							sometimes	5	fewdays	3			slightly	2	toomany	9	traffic	1	moreseparation	5	ebikes
530	530	F	2	CN	1	18-25	2	East China Normal University (North Central Campus)	8	student	8	20	10 to 20 minutes	3	bus	6	convenient	7	bus	6	convenient	7	no	0	no	0	no	0							sometimes	5	fewdays	3	weather	7	moderately	3	toomany	9	ped	2	morelanes	3	nothing
531	531	M	1	CN	1	18-25	2	East China Normal University (North Central Campus)	8	student	8	5	less than 5 minutes	1	walk	3	freedom	2	metro	7	cheaper	1	no	0	no	0	no	0							everyday	3	fewdays	3	tiring	5	slightly	2	rules	5	ped	2	moreseparation	5	ebikes
532	532	F	2	CN	1	18-25	2	East China Normal University (North Central Campus)	8	student	8	5	less than 5 minutes	1	metro	7	faster	4	metro	7	convenient	7	yes	1	no	0	no	0							sometimes	5	fewdays	3			slightly	2	rules	5	ped	2	betterlanes	4	nothing
533	533	F	2	CN	1	18-25	2	East China Normal University (North Central Campus)	8	student	8	5	less than 5 minutes	1	bicycle	4	convenient	7	walk	3	faster	4	no	0	no	0	yes	1		1					everyweek	4	fewweeks	4	danger	3	strongly	4	toofast	4	traffic	1	betterlanes	4	ebikes
534	534	F	2	CN	1	26-35	3	East China Normal University (North Central Campus)	8	student	8	10	5 to 10 minutes	2	metro	7	convenient	7	metro	7	convenient	7	no	0	no	0	no	0							sometimes	5	fewdays	3	tiring	5	moderately	3	toomany	9	traffic	1	moreseparation	5	ebikes
535	535	F	2	CN	1	18-25	2	East China Normal University (North Central Campus)	8	student	8	5	less than 5 minutes	1	walk	3	healthy	9	metro	7	cheaper	1	no	0	no	0	no	0							everyweek	4	fewdays	3			no	1			traffic	1	moreseparation	5	ebikes
536	536	F	2	CN	1	26-35	3	East China Normal University (North Central Campus)	8	student	8	5	less than 5 minutes	1	bicycle	4	faster	4	bicycle	4	convenient	7	no	0	no	0	no	0	1						everyday	3	fewdays	3			slightly	2	toofast	4	ped	2	moreseparation	5	ebikes
537	537	M	1	CN	1	18-25	2	East China Normal University (North Central Campus)	8	student	8	40	30 to 45 minutes	5	bicycle	4	cheaper	1	bus	6	convenient	7	yes	1	no	0	no	0	1						everyday	3	fewdays	3	unskilled	4	slightly	2	rules	5	traffic	1	betterlanes	4	ebikes
538	538	F	2	CN	1	18-25	2	East China Normal University (North Central Campus)	8	student	8	10	5 to 10 minutes	2	walk	3	reliable	8	metro	7	faster	4	yes	1	no	0	no	0							never	6	never	7	unskilled	4	moderately	3	rules	5	ped	2	moreseparation	5	ebikes
539	539	F	2	foreigner	2	18-25	2	East China Normal University (North Central Campus)	8	student	8	40	30 to 45 minutes	5	walk	3	healthy	9	metro	7	faster	4	no	0	yes	1	no	0							never	6	never	7	unskilled	4	moderately	3	unaware	6	ped	2	betterlanes	4	ebikes
540	540	F	2	CN	1	26-35	3	East China Normal University (North Central Campus)	8	student	8	5	less than 5 minutes	1	bicycle	4	freedom	2	walk	3	freedom	2	yes	1	no	0	yes	1	1						everyday	3	fewdays	3	danger	3	no	1			ped	2	morelanes	3	buses
541	541	M	1	CN	1	18-25	2	East China Normal University (North Central Campus)	8	student	8	20	10 to 20 minutes	3	walk	3	cheaper	1	bus	6	cheaper	1	yes	1	no	0	no	0							everyday	3	fewdays	3			moderately	3	rules	5	traffic	1	betterlanes	4	bicycles
542	542	M	1	CN	1	36-45	4	East China Normal University (North Central Campus)	8	workout	10	30	20 to 30 minutes	4	ebike	5	faster	4	ebike	5	cheaper	1	yes	1	yes	1	yes	1		1					everyday	3	fewdays	3	pollution	6	moderately	3	rules	5	ped	2	moreseparation	5	pedestrians
543	543	F	2	CN	1	18-25	2	East China Normal University (North Central Campus)	8	student	8	20	10 to 20 minutes	3	bicycle	4	freedom	2	metro	7	faster	4	yes	1	no	0	yes	1	1						everyday	3	fewdays	3			moderately	3	rules	5	ped	2	betterlanes	4	ebikes
544	544	M	1	CN	1	26-35	3	East China Normal University (North Central Campus)	8	student	8	15	10 to 20 minutes	3	walk	3	freedom	2	metro	7	freedom	2	yes	1	no	0	no	0							sometimes	5	fewweeks	4	pollution	6	slightly	2	unaware	6	ped	2	moreseparation	5	ebikes
545	545	F	2	CN	1	26-35	3	East China Normal University (North Central Campus)	8	workout	10	30	20 to 30 minutes	4	metro	7	faster	4	metro	7	faster	4	yes	1	yes	1	no	0							everyweek	4	fewdays	3			moderately	3	rules	5	traffic	1	morelanes	3	ebikes
546	546	F	2	CN	1	26-35	3	East China Normal University (North Central Campus)	8	student	8	30	20 to 30 minutes	4	metro	7	reliable	8	metro	7	reliable	8	yes	1	no	0	no	0							sometimes	5	fewdays	3			slightly	2	notcareful	3	ped	2	moreseparation	5	cars
547	547	M	1	CN	1	18-25	2	East China Normal University (North Central Campus)	8	student	8	50	45 to 60 minutes	6	car	9	convenient	7	metro	7	nocar	10	yes	1	no	0	yes	1	1						everyweek	4	fewdays	3			no	1			ped	2	morelanes	3	ebikes
548	548	F	2	CN	1	18-25	2	East China Normal University (North Central Campus)	8	student	8	5	less than 5 minutes	1	bicycle	4	freedom	2	metro	7	faster	4	yes	1	no	0	yes	1	1						everyweek	4	fewdays	3			slightly	2	rules	5	traffic	1	moreseparation	5	ebikes
550	550	F	2	CN	1	18-25	2	East China Normal University (North Central Campus)	8	student	8	15	10 to 20 minutes	3	walk	3	freedom	2	metro	7	faster	4	no	0	no	0	yes	1	1						sometimes	5	fewdays	3	danger	3	slightly	2	rules	5	ped	2	betterlanes	4	cars
551	551	M	1	CN	1	18-25	2	East China Normal University (North Central Campus)	8	student	8	10	5 to 10 minutes	2	walk	3	healthy	9	bicycle	4	faster	4	yes	1	no	0	yes	1	1						everyday	3	fewdays	3			no	1			traffic	1	moreseparation	5	pedestrians
552	552	M	1	CN	1	18-25	2	East China Normal University (North Central Campus)	8	student	8	10	5 to 10 minutes	2	walk	3	cheaper	1	walk	3	cheaper	1	yes	1	no	0	no	0							sometimes	5	fewweeks	4	robbery	8	slightly	2	notcareful	3	ped	2	rulesenforcement	7	cars
553	553	F	2	CN	1	18-25	2	East China Normal University (North Central Campus)	8	student	8	30	20 to 30 minutes	4	car	9	comfort	3	walk	3	freedom	2	no	0	no	0	yes	1	1						everyday	3	fewdays	3	danger	3	slightly	2	rules	5	traffic	1	moreseparation	5	ebikes
554	554	F	2	CN	1	18-25	2	East China Normal University (North Central Campus)	8	student	8	5	less than 5 minutes	1	walk	3	freedom	2	walk	3	freedom	2	no	0	no	0	no	0							sometimes	5	fewweeks	4	weather	7	moderately	3	unaware	6	ped	2	betterlanes	4	ebikes
555	555	M	1	CN	1	18-25	2	East China Normal University (North Central Campus)	8	student	8	30	20 to 30 minutes	4	metro	7	faster	4	metro	7	faster	4	yes	1	no	0	no	0							everyweek	4	fewdays	3			slightly	2	notcareful	3	ped	2	rulesenforcement	7	ebikes
556	556	F	2	CN	1	18-25	2	East China Normal University (North Central Campus)	8	student	8	10	5 to 10 minutes	2	walk	3	cheaper	1	walk	3	freedom	2	no	0	no	0	no	0							sometimes	5	fewdays	3			moderately	3	rules	5	ped	2	betterlanes	4	ebikes
557	557	M	1	CN	1	18-25	2	East China Normal University (North Central Campus)	8	student	8	1	less than 5 minutes	1	walk	3	comfort	3	bicycle	4	safer	5	no	0	no	0	yes	1			1				never	6	more10y	6	pollution	6	strongly	4	toofast	4	traffic	1	morelanes	3	bicycles
558	558	F	2	CN	1	18-25	2	East China Normal University (North Central Campus)	8	student	8	25	20 to 30 minutes	4	bicycle	4	cheaper	1	walk	3	freedom	2	yes	1	no	0	yes	1	1						everyday	3	fewdays	3	unskilled	4	no	1			ped	2	morelanes	3	ebikes
559	559	M	1	CN	1	18-25	2	East China Normal University (North Central Campus)	8	student	8	10	5 to 10 minutes	2	walk	3	cheaper	1	walk	3	cheaper	1	yes	1	no	0	no	0							sometimes	5	fewdays	3	pollution	6	moderately	3	rules	5	ped	2	moreseparation	5	ebikes
560	560	M	1	CN	1	18-25	2	East China Normal University (North Central Campus)	8	student	8	5	less than 5 minutes	1	skate	10	enjoyable	6	walk	3	convenient	7	yes	1	no	0	yes	1				1			sometimes	5	fewdays	3	weather	7	moderately	3	rules	5	ped	2	betterlanes	4	ebikes
561	561	M	1	CN	1	18-25	2	East China Normal University (North Central Campus)	8	student	8	6	5 to 10 minutes	2	walk	3	freedom	2	walk	3	freedom	2	yes	1	no	0	no	0							sometimes	5	fewdays	3	weather	7	slightly	2	rules	5	ped	2	morelanes	3	ebikes
562	562	M	1	CN	1	18-25	2	East China Normal University (North Central Campus)	8	student	8	10	5 to 10 minutes	2	bicycle	4	convenient	7	bicycle	4	convenient	7	yes	1	no	0	no	0							everyday	3	fewdays	3			moderately	3	notcareful	3	ped	2	moreseparation	5	taxis
563	563	M	1	CN	1	18-25	2	East China Normal University (North Central Campus)	8	student	8	10	5 to 10 minutes	2	walk	3	cheaper	1	metro	7	cheaper	1	yes	1	no	0	no	0							sometimes	5	fewdays	3			slightly	2	toofast	4	ped	2	moreseparation	5	ebikes
564	564	M	1	CN	1	18-25	2	East China Normal University (North Central Campus)	8	student	8	10	5 to 10 minutes	2	bicycle	4	comfort	3	walk	3	convenient	7	yes	1	no	0	no	0							everyday	3	fewdays	3			no	1			traffic	1	moreseparation	5	cars
565	565	M	1	CN	1	18-25	2	East China Normal University (North Central Campus)	8	student	8	30	20 to 30 minutes	4	walk	3	cheaper	1	walk	3	cheaper	1	yes	1	no	0	yes	1	1						everyweek	4	fewdays	3	unskilled	4	moderately	3	rules	5	ped	2	morelanes	3	ebikes
566	566	M	1	CN	1	18-25	2	East China Normal University (North Central Campus)	8	student	8	0	less than 5 minutes	1	metro	7	convenient	7	metro	7	convenient	7	no	0	no	0	no	0							never	6	never	7	unskilled	4	no	1			traffic	1	betterlanes	4	ebikes
567	567	M	1	CN	1	18-25	2	East China Normal University (North Central Campus)	8	student	8	10	5 to 10 minutes	2	walk	3	convenient	7	metro	7	faster	4	no	0	no	0	no	0							sometimes	5	fewweeks	4	tiring	5	moderately	3	unaware	6	ped	2	moreseparation	5	ebikes
568	568	F	2	CN	1	18-25	2	East China Normal University (North Central Campus)	8	student	8	60	45 to 60 minutes	6	car	9	comfort	3	metro	7	cheaper	1	yes	1	yes	1	no	0							sometimes	5	fewyears	5	unskilled	4	slightly	2	rules	5	ped	2	moreseparation	5	ebikes
569	569	F	2	CN	1	18-25	2	East China Normal University (North Central Campus)	8	student	8	30	20 to 30 minutes	4	metro	7	faster	4	bus	6	convenient	7	no	0	no	0	yes	1	1						everyweek	4	fewdays	3			moderately	3	rules	5	traffic	1	moreseparation	5	ebikes
570	570	M	1	CN	1	18-25	2	East China Normal University (North Central Campus)	8	student	8	10	5 to 10 minutes	2	walk	3	freedom	2	walk	3	freedom	2	no	0	no	0	no	0							never	6	never	7	unskilled	4	moderately	3	rules	5	ped	2	rulesenforcement	7	ebikes
571	571	F	2	CN	1	26-35	3	East China Normal University (North Central Campus)	8	student	8	15	10 to 20 minutes	3	bicycle	4	convenient	7	metro	7	comfort	3	yes	1	no	0	yes	1	1						everyday	3	fewdays	3			slightly	2	unaware	6	ped	2	moreseparation	5	buses
579	579	M	1	CN	1	18-25	2	East China Normal University (North Central Campus)	8	student	8	10	5 to 10 minutes	2	bicycle	4	faster	4	bicycle	4	faster	4	no	0	no	0	no	0							sometimes	5	fewweeks	4	danger	3	moderately	3	rules	5	traffic	1	betterlanes	4	ebikes
580	580	M	1	CN	1	18-25	2	East China Normal University (North Central Campus)	8	student	8	10	5 to 10 minutes	2	metro	7	cheaper	1	metro	7	cheaper	1	yes	1	no	0	yes	1	1						sometimes	5	fewweeks	4	weather	7	no	1			traffic	1	betterlanes	4	bicycles
581	581	F	2	CN	1	18-25	2	East China Normal University (North Central Campus)	8	student	8	15	10 to 20 minutes	3	taxi	8	faster	4	walk	3	convenient	7	no	0	no	0	yes	1	1	1					sometimes	5	fewyears	5	noneed	9	no	1			ped	2	moreseparation	5	nothing
871	871	M	1	CN	1	under18	1	East China Normal University (North Central Campus)	8	student	8	10	5 to 10 minutes	2	walk	3	freedom	2	walk	3	cheaper	1	yes	1	no	0	no	0							everyweek	4	fewdays	3	weather	7	definitely	5	unaware	6	traffic	1	moreseparation	5	cars
917	917	F	2	CN	1	26-35	3	East China Normal University (North Central Campus)	8	workin	9	55	45 to 60 minutes	6	taxi	8	convenient	7	taxi	8	convenient	7	no	0	yes	1	yes	1		1					sometimes	5	fewdays	3	tiring	5	strongly	4	rules	5	traffic	1	morelanes	3	pedestrians
918	918	F	2	CN	1	18-25	2	College of Visual Arts Shanghai	8	workout	10	20	10 to 20 minutes	3	walk	3	comfort	3	metro	7	faster	4	yes	1	yes	1	yes	1	1						sometimes	5	fewweeks	4	unskilled	4	moderately	3	rules	5	ped	2	morelanes	3	ebikes
944	944	M	1	CN	1	36-45	4	University of Chinese Academy of Social Sciences	8	workout	10	60	45 to 60 minutes	6	car	9	reliable	8	walk	3	comfort	3	yes	1	yes	1	yes	1	1	1					everyweek	4	fewdays	3			moderately	3	rules	5	ped	2	moreseparation	5	ebikes
1127	F88	F	2	Danish	2	18-25	2	East China Normal University (North Central Campus)	8	student	8	50	45 to 60 minutes	6	walking	3	enjoyable	6	metro	7	faster	4	yes	1	no	0	no	0							everyday	3	fewdays	3			moderately	3	unaware	6	traffic	1	morelanes	3	ebikes
1128	F89	F	2	Portuguese	2	18-25	2	East China Normal University (North Central Campus)	8	student	8	70	60 to 90 minutes	7	metro	7	faster	4	bicycle	4	cheaper	1	yes	1	no	0	no	0							never	6	fewweeks	4	weather	7	slightly	2	notcareful	3	traffic	1	morelanes	3	buses
1062	F23	M	1	Argentina	2	36-45	4	East China Normal University (North Central Campus)	8	workin	9	70	60 to 90 minutes	7	walking	3	enjoyable	6	bicycle	4	convenient	7	yes	1	no	0	yes	1	1						everyday	3	fewdays	3			moderately	3	notcareful	3	traffic	1	morelanes	3	cars
841	841	F	2	CN	1	18-25	2	East China Normal University	8	student	8	5	less than 5 minutes	1	bicycle	4	faster	4	bicycle	4	faster	4	yes	1	no	0	no	0							everyday	3	fewdays	3	unskilled	4	moderately	3	rules	5	ped	2	moreseparation	5	ebikes
572	572	F	2	CN	1	18-25	2	Donghua (Yananlu campus)	9	student	8	5	less than 5 minutes	1	walk	3	cheaper	1	metro	7	faster	4	no	0	yes	1	yes	1	1						sometimes	5	fewweeks	4	danger	3	moderately	3	rules	5	ped	2	moreseparation	5	pedestrians
573	573	F	2	CN	1	18-25	2	Donghua (Yananlu campus)	9	student	8	45	30 to 45 minutes	5	car	9	convenient	7	metro	7	faster	4	yes	1	yes	1	yes	1	1	1					everyweek	4	fewdays	3			no	1			traffic	1	morelanes	3	ebikes
574	574	F	2	CN	1	18-25	2	Donghua (Yananlu campus)	9	student	8	30	20 to 30 minutes	4	car	9	convenient	7	metro	7	convenient	7	no	0	yes	1	yes	1	1	1					everyweek	4	fewdays	3			slightly	2	rules	5	traffic	1	betterlanes	4	ebikes
575	575	F	2	CN	1	18-25	2	Donghua (Yananlu campus)	9	student	8	5	less than 5 minutes	1	walk	3	freedom	2	metro	7	faster	4	no	0	no	0	yes	1	1	1					sometimes	5	fewweeks	4	danger	3	moderately	3	rules	5	ped	2	moreseparation	5	ebikes
576	576	F	2	CN	1	18-25	2	Donghua (Yananlu campus)	9	student	8	5	less than 5 minutes	1	metro	7	cheaper	1	metro	7	cheaper	1	no	0	no	0	no	0							never	6	fewyears	5	unskilled	4	moderately	3	rules	5	traffic	1	moreseparation	5	taxis
577	577	F	2	CN	1	18-25	2	Donghua (Yananlu campus)	9	student	8	5	less than 5 minutes	1	metro	7	faster	4	metro	7	faster	4	yes	1	no	0	yes	1	1						sometimes	5	fewweeks	4	weather	7	slightly	2	rules	5	ped	2	moreseparation	5	ebikes
578	578	F	2	CN	1	18-25	2	Donghua (Yananlu campus)	9	student	8	10	5 to 10 minutes	2	walk	3	convenient	7	metro	7	convenient	7	no	0	no	0	no	0							sometimes	5	fewdays	3			slightly	2	rules	5	ped	2	moreseparation	5	pedestrians
674	674	M	1	CN	1	18-25	2	Donghua (Yananlu campus)	9	student	8	10	5 to 10 minutes	2	metro	7	faster	4	walk	3	freedom	2	no	0	no	0	yes	1	1						sometimes	5	fewweeks	4	danger	3	moderately	3	rules	5	ped	2	moreseparation	5	bicycles
785	785	M	1	CN	1	under18	1	Donghua (Yananlu campus)	9	student	8	10	5 to 10 minutes	2	walk	3	cheaper	1	metro	7	faster	4	yes	1	no	0	yes	1	1						everyweek	4	fewdays	3			slightly	2	toofast	4	ped	2	morelanes	3	cars
786	786	M	1	CN	1	18-25	2	Donghua (Yananlu campus)	9	student	8	5	less than 5 minutes	1	walk	3	cheaper	1	metro	7	faster	4	no	0	yes	1	no	0	1						sometimes	5	fewweeks	4	weather	7	moderately	3	unaware	6	ped	2	betterlanes	4	taxis
787	787	F	2	CN	1	18-25	2	Donghua (Yananlu campus)	9	student	8	40	30 to 45 minutes	5	bus	6	comfort	3	car	9	comfort	3	yes	1	yes	1	no	0							never	6	never	7	unskilled	4	moderately	3	rules	5	traffic	1	moreseparation	5	ebikes
788	788	F	2	CN	1	18-25	2	Donghua (Yananlu campus)	9	student	8	5	less than 5 minutes	1	walk	3	cheaper	1	walk	3	cheaper	1	yes	1	no	0	no	0							sometimes	5	fewdays	3			moderately	3	rules	5	ped	2	moreseparation	5	ebikes
789	789	F	2	CN	1	18-25	2	Donghua (Yananlu campus)	9	student	8	10	5 to 10 minutes	2	walk	3	cheaper	1	taxi	8	convenient	7	yes	1	no	0	no	0					1		sometimes	5	fewweeks	4	danger	3	slightly	2	rules	5	ped	2	betterlanes	4	buses
790	790	F	2	CN	1	18-25	2	Donghua (Yananlu campus)	9	student	8	10	5 to 10 minutes	2	walk	3	comfort	3	metro	7	faster	4	yes	1	no	0	yes	1	1						everyweek	4	fewdays	3			moderately	3	rules	5	ped	2	betterlanes	4	ebikes
791	791	F	2	CN	1	18-25	2	Donghua (Yananlu campus)	9	student	8	10	5 to 10 minutes	2	walk	3	comfort	3	bicycle	4	faster	4	no	0	no	0	no	0							sometimes	5	fewdays	3	unskilled	4	slightly	2	rules	5	ped	2	morelanes	3	ebikes
792	792	F	2	CN	1	18-25	2	Donghua (Yananlu campus)	9	student	8	10	5 to 10 minutes	2	metro	7	cheaper	1	metro	7	cheaper	1	yes	1	no	0	no	0							sometimes	5	fewweeks	4	tiring	5	moderately	3	rules	5	ped	2	morelanes	3	buses
793	793	F	2	CN	1	18-25	2	Donghua (Yananlu campus)	9	student	8	5	less than 5 minutes	1	metro	7	faster	4	metro	7	faster	4	yes	1	no	0	no	0							everyweek	4	fewdays	3	tiring	5	slightly	2	notcareful	3	ped	2	moreseparation	5	ebikes
794	794	F	2	CN	1	18-25	2	Donghua (Yananlu campus)	9	student	8	10	5 to 10 minutes	2	metro	7	faster	4	metro	7	faster	4	yes	1	no	0	no	0							sometimes	5	fewweeks	4	danger	3	moderately	3	notcareful	3	ped	2	moreseparation	5	ebikes
795	795	F	2	CN	1	18-25	2	Donghua (Yananlu campus)	9	student	8	10	5 to 10 minutes	2	walk	3	comfort	3	walk	3	freedom	2	yes	1	no	0	yes	1		1					never	6	never	7	unskilled	4	slightly	2	notcareful	3	ped	2	betterlanes	4	bicycles
796	796	F	2	CN	1	26-35	3	Donghua (Yananlu campus)	9	student	8	5	less than 5 minutes	1	metro	7	convenient	7	metro	7	convenient	7	no	0	no	0	no	0							sometimes	5	fewyears	5	noneed	9	strongly	4	unaware	6	traffic	1	moreseparation	5	pedestrians
797	797	F	2	CN	1	under18	1	Donghua (Yananlu campus)	9	student	8	5	less than 5 minutes	1	metro	7	convenient	7	metro	7	convenient	7	yes	1	yes	1	no	0							never	6	never	7	unskilled	4	slightly	2	rules	5	traffic	1	other	8	ebikes
798	798	F	2	CN	1	18-25	2	Donghua (Yananlu campus)	9	student	8	5	less than 5 minutes	1	walk	3	cheaper	1	walk	3	comfort	3	yes	1	no	0	no	0							sometimes	5	fewyears	5			moderately	3	notcareful	3	ped	2	morelanes	3	cars
799	799	M	1	CN	1	18-25	2	Donghua (Yananlu campus)	9	student	8	10	5 to 10 minutes	2	car	9	convenient	7	walk	3	reliable	8	no	0	no	0	no	0							sometimes	5	fewweeks	4			slightly	2	toomany	9	ped	2	moreseparation	5	buses
800	800	F	2	CN	1	18-25	2	Donghua (Yananlu campus)	9	student	8	5	less than 5 minutes	1	walk	3	enjoyable	6	metro	7	faster	4	yes	1	no	0	no	0					1		never	6	never	7	unskilled	4	slightly	2	notcareful	3	ped	2	morelanes	3	nothing
801	801	F	2	CN	1	26-35	3	Donghua (Yananlu campus)	9	student	8	10	5 to 10 minutes	2	bicycle	4	faster	4	metro	7	convenient	7	yes	1	no	0	no	0					1		everyweek	4	fewdays	3	weather	7	moderately	3	toomany	9	traffic	1	betterlanes	4	nothing
802	802	M	1	CN	1	18-25	2	Donghua (Yananlu campus)	9	student	8	5	less than 5 minutes	1	walk	3	reliable	8	walk	3	reliable	8	yes	1	no	0	no	0							sometimes	5	fewweeks	4			no	1			traffic	1	moreseparation	5	buses
803	803	F	2	CN	1	18-25	2	Donghua (Yananlu campus)	9	student	8	10	5 to 10 minutes	2	metro	7	cheaper	1	metro	7	faster	4	yes	1	no	0	no	0							everyweek	4	fewdays	3	robbery	8	moderately	3	rules	5	ped	2	morelanes	3	ebikes
804	804	F	2	CN	1	18-25	2	Donghua (Yananlu campus)	9	student	8	5	less than 5 minutes	1	walk	3	freedom	2	metro	7	faster	4	yes	1	no	0	no	0							never	6	fewyears	5	noneed	9	slightly	2	unaware	6	ped	2	moreseparation	5	cars
805	805	F	2	CN	1	18-25	2	Donghua (Yananlu campus)	9	student	8	30	20 to 30 minutes	4	metro	7	faster	4	metro	7	faster	4	yes	1	no	0	yes	1	1						sometimes	5	fewweeks	4			moderately	3	notcareful	3	traffic	1	moreseparation	5	ebikes
806	806	F	2	CN	1	18-25	2	Donghua (Yananlu campus)	9	student	8	10	5 to 10 minutes	2	walk	3	convenient	7	metro	7	faster	4	yes	1	no	0	no	0							everyweek	4	fewdays	3	tiring	5	slightly	2	rules	5	ped	2	morelanes	3	ebikes
807	807	F	2	CN	1	18-25	2	Donghua (Yananlu campus)	9	student	8	10	5 to 10 minutes	2	metro	7	faster	4	metro	7	faster	4	yes	1	no	0	no	0							sometimes	5	fewweeks	4	robbery	8	slightly	2	toomany	9	ped	2	rulesenforcement	7	nothing
808	808	F	2	CN	1	under18	1	Donghua (Yananlu campus)	9	student	8	10	5 to 10 minutes	2	walk	3	convenient	7	metro	7	convenient	7	yes	1	yes	1	yes	1				1			sometimes	5	fewyears	5			slightly	2	notcareful	3	ped	2	moreseparation	5	ebikes
809	809	F	2	CN	1	18-25	2	Donghua (Yananlu campus)	9	student	8	5	less than 5 minutes	1	walk	3	reliable	8	metro	7	faster	4	no	0	no	0	no	0							sometimes	5	fewweeks	4			moderately	3	rules	5	ped	2	betterlanes	4	ebikes
810	810	F	2	CN	1	18-25	2	Donghua (Yananlu campus)	9	student	8	15	10 to 20 minutes	3	walk	3	convenient	7	metro	7	faster	4	no	0	no	0	no	0							sometimes	5	fewyears	5			moderately	3	notcareful	3	ped	2	betterlanes	4	ebikes
811	811	F	2	CN	1	18-25	2	Donghua (Yananlu campus)	9	student	8	5	less than 5 minutes	1	metro	7	faster	4	metro	7	faster	4	no	0	yes	1	yes	1	1						sometimes	5	fewyears	5	robbery	8	no	1			ped	2	morelanes	3	nothing
812	812	F	2	CN	1	18-25	2	Donghua (Yananlu campus)	9	student	8	5	less than 5 minutes	1	metro	7	cheaper	1	metro	7	cheaper	1	no	0	yes	1	yes	1	1						sometimes	5	fewyears	5	tiring	5	moderately	3	rules	5	ped	2	moreseparation	5	ebikes
813	813	F	2	CN	1	18-25	2	Donghua (Yananlu campus)	9	student	8	80	60 to 90 minutes	7	metro	7	faster	4	bus	6	cheaper	1	yes	1	no	0	no	0							sometimes	5	fewweeks	4			moderately	3	toofast	4	traffic	1	moreseparation	5	ebikes
814	814	F	2	CN	1	18-25	2	Donghua (Yananlu campus)	9	student	8	5	less than 5 minutes	1	metro	7	faster	4	metro	7	faster	4	yes	1	no	0	yes	1				1			sometimes	5	fewdays	3	weather	7	no	1			traffic	1	moreseparation	5	nothing
815	815	F	2	CN	1	18-25	2	Donghua (Yananlu campus)	9	student	8	8	5 to 10 minutes	2	walk	3	freedom	2	bus	6	freedom	2	no	0	no	0	no	0							never	6	fewweeks	4	unskilled	4	slightly	2	toofast	4	traffic	1	moreseparation	5	pedestrians
816	816	F	2	CN	1	18-25	2	Donghua (Yananlu campus)	9	student	8	5	less than 5 minutes	1	metro	7	convenient	7	metro	7	convenient	7	no	0	no	0	no	0							sometimes	5	fewyears	5	weather	7	moderately	3	rules	5	ped	2	moreseparation	5	cars
817	817	F	2	CN	1	18-25	2	Donghua (Yananlu campus)	9	student	8	60	45 to 60 minutes	6	metro	7	convenient	7	metro	7	convenient	7	no	0	yes	1	no	0							sometimes	5	fewweeks	4			slightly	2	rules	5	traffic	1	rulesenforcement	7	pedestrians
818	818	F	2	CN	1	18-25	2	Donghua (Yananlu campus)	9	student	8	8	5 to 10 minutes	2	walk	3	shortdist	7	metro	7	cheaper	1	no	0	no	0	no	0							sometimes	5	fewweeks	4	tiring	5	moderately	3	toomany	9	ped	2	rulesenforcement	7	pedestrians
819	819	M	1	CN	1	18-25	2	Donghua (Yananlu campus)	9	student	8	10	5 to 10 minutes	2	walk	3	freedom	2	metro	7	faster	4	yes	1	no	0	no	0							sometimes	5	fewweeks	4	robbery	8	definitely	5	rules	5	ped	2	betterlanes	4	ebikes
820	820	F	2	CN	1	18-25	2	Donghua (Yananlu campus)	9	student	8	5	less than 5 minutes	1	walk	3	cheaper	1	metro	7	cheaper	1	yes	1	no	0	no	0							everyweek	4	fewdays	3			slightly	2	rules	5	traffic	1	moreseparation	5	ebikes
821	821	M	1	CN	1	18-25	2	Donghua (Yananlu campus)	9	student	8	3	less than 5 minutes	1	metro	7	faster	4	walk	3	freedom	2	no	0	no	0	no	0							sometimes	5	fewweeks	4			slightly	2	toofast	4	ped	2	betterlanes	4	ebikes
822	822	F	2	CN	1	18-25	2	Donghua (Yananlu campus)	9	student	8	40	30 to 45 minutes	5	car	9	freedom	2	metro	7	faster	4	yes	1	yes	1	yes	1	1						sometimes	5	fewdays	3			moderately	3	rules	5	traffic	1	betterlanes	4	ebikes
823	823	F	2	CN	1	18-25	2	Donghua (Yananlu campus)	9	student	8	40	30 to 45 minutes	5	car	9	comfort	3	metro	7	faster	4	yes	1	yes	1	no	0							sometimes	5	fewweeks	4	robbery	8	slightly	2	unaware	6	ped	2	moreseparation	5	ebikes
824	824	F	2	CN	1	18-25	2	Donghua (Yananlu campus)	9	student	8	10	5 to 10 minutes	2	metro	7	freedom	2	metro	7	cheaper	1	yes	1	no	0	yes	1		1					everyweek	4	fewweeks	4	tiring	5	strongly	4	rules	5	ped	2	moreseparation	5	ebikes
825	825	F	2	CN	1	18-25	2	Donghua (Yananlu campus)	9	student	8	5	less than 5 minutes	1	walk	3	shortdist	7	metro	7	faster	4	yes	1	no	0	yes	1	1						everyweek	4	fewdays	3	pollution	6	slightly	2	notcareful	3	ped	2	moreseparation	5	ebikes
826	826	M	1	CN	1	18-25	2	Donghua (Yananlu campus)	9	student	8	45	30 to 45 minutes	5	metro	7	faster	4	metro	7	faster	4	yes	1	no	0	no	0							sometimes	5	fewdays	3			moderately	3	notcareful	3	ped	2	moreseparation	5	cars
827	827	M	1	CN	1	18-25	2	Donghua (Yananlu campus)	9	student	8	10	5 to 10 minutes	2	walk	3	comfort	3	walk	3	freedom	2	yes	1	no	0	no	0							sometimes	5	fewweeks	4	weather	7	moderately	3	notcareful	3	ped	2	moreseparation	5	nothing
828	828	F	2	CN	1	18-25	2	Donghua (Yananlu campus)	9	student	8	90	60 to 90 minutes	7	car	9	comfort	3	taxi	8	comfort	3	no	0	yes	1	no	0							never	6	never	7	danger	3	strongly	4	rules	5	ped	2	moreseparation	5	ebikes
829	829	F	2	CN	1	18-25	2	Donghua (Yananlu campus)	9	student	8	10	5 to 10 minutes	2	bicycle	4	freedom	2	metro	7	faster	4	no	0	no	0	yes	1							sometimes	5	fewdays	3	weather	7	slightly	2	notcareful	3	ped	2	morelanes	3	buses
830	830	F	2	CN	1	18-25	2	Donghua (Yananlu campus)	9	student	8	10	5 to 10 minutes	2	bicycle	4	freedom	2	metro	7	faster	4	yes	1	no	0	no	0							everyweek	4	fewweeks	4			moderately	3	bikesnotmaintained	8	ped	2	moreseparation	5	taxis
831	831	F	2	CN	1	18-25	2	Donghua (Yananlu campus)	9	student	8	20	10 to 20 minutes	3	bicycle	4	convenient	7	metro	7	safer	5	no	0	no	0	yes	1	1	1					sometimes	5	fewweeks	4	danger	3	moderately	3	rules	5	ped	2	rulesenforcement	7	cars
832	832	M	1	CN	1	26-35	3	Donghua (Yananlu campus)	9	workin	9	30	20 to 30 minutes	4	metro	7	convenient	7	metro	7	convenient	7	no	0	yes	1	no	0							sometimes	5	fewweeks	4			strongly	4	rules	5	ped	2	rulesenforcement	7	ebikes
833	833	F	2	CN	1	18-25	2	Donghua (Yananlu campus)	9	student	8	5	less than 5 minutes	1	walk	3	convenient	7	metro	7	convenient	7	yes	1	no	0	yes	1	1						everyweek	4	fewweeks	4			moderately	3	rules	5	ped	2	moreseparation	5	ebikes
834	834	M	1	CN	1	18-25	2	Donghua (Yananlu campus)	9	student	8	5	less than 5 minutes	1	walk	3	faster	4	walk	3	cheaper	1	no	0	no	0	no	0							sometimes	5	fewweeks	4	tiring	5	moderately	3	rules	5	ped	2	moreseparation	5	ebikes
835	835	F	2	CN	1	18-25	2	Donghua (Yananlu campus)	9	student	8	5	less than 5 minutes	1	walk	3	cheaper	1	metro	7	faster	4	no	0	no	0	no	0							sometimes	5	fewweeks	4	noneed	9	moderately	3	rules	5	ped	2	morelanes	3	nothing
836	836	F	2	CN	1	18-25	2	Donghua (Yananlu campus)	9	student	8	15	10 to 20 minutes	3	walk	3	comfort	3	walk	3	comfort	3	no	0	no	0	no	0							sometimes	5	fewweeks	4			moderately	3	rules	5	ped	2	moreseparation	5	buses
837	837	M	1	CN	1	18-25	2	Donghua (Yananlu campus)	9	student	8	5	less than 5 minutes	1	walk	3	safer	5	bus	6	safer	5	no	0	no	0	yes	1	1	1					sometimes	5	fewweeks	4	unskilled	4	moderately	3	rules	5	ped	2	moreseparation	5	ebikes
838	838	F	2	CN	1	18-25	2	Donghua (Yananlu campus)	9	student	8	10	5 to 10 minutes	2	walk	3	reliable	8	metro	7	faster	4	yes	1	no	0	no	0							sometimes	5	fewdays	3			moderately	3	notcareful	3	traffic	1	betterlanes	4	ebikes
839	839	F	2	CN	1	18-25	2	Donghua (Yananlu campus)	9	student	8	10	5 to 10 minutes	2	metro	7	faster	4	metro	7	faster	4	no	0	yes	1	yes	1	1	1					sometimes	5	fewweeks	4	tiring	5	moderately	3	rules	5	ped	2	betterlanes	4	ebikes
840	840	M	1	CN	1	18-25	2	Donghua (Yananlu campus)	9	student	8	3	less than 5 minutes	1	walk	3	cheaper	1	metro	7	faster	4	yes	1	no	0	no	0							everyweek	4	fewdays	3	tiring	5	slightly	2	toofast	4	ped	2	betterlanes	4	ebikes
842	842	F	2	CN	1	26-35	3	Donghua (Yananlu campus)	9	student	8	120	above 90 minutes	8	metro	7	reliable	8	bus	6	convenient	7	yes	1	yes	1	no	0							never	6	never	7	unskilled	4	slightly	2	notcareful	3	ped	2	betterlanes	4	cars
843	843	F	2	CN	1	18-25	2	Donghua (Yananlu campus)	9	student	8	5	less than 5 minutes	1	walk	3	freedom	2	walk	3	freedom	2	no	0	no	0	no	0							never	6	never	7	robbery	8	slightly	2	notcareful	3	traffic	1	betterlanes	4	ebikes
844	844	F	2	CN	1	36-45	4	Donghua (Yananlu campus)	9	student	8	60	45 to 60 minutes	6	metro	7	faster	4	metro	7	faster	4	no	0	yes	1	no	0							sometimes	5	fewdays	3			slightly	2	toomany	9	ped	2	betterlanes	4	ebikes
845	845	F	2	CN	1	36-45	4	Donghua (Yananlu campus)	9	student	8	60	45 to 60 minutes	6	metro	7	faster	4	car	9	comfort	3	yes	1	yes	1	yes	1				1			everyday	3	fewdays	3			slightly	2	toomany	9	ped	2	moreseparation	5	ebikes
846	846	F	2	CN	1	18-25	2	Donghua (Yananlu campus)	9	student	8	5	less than 5 minutes	1	car	9	freedom	2	metro	7	faster	4	yes	1	no	0	yes	1	1						sometimes	5	fewdays	3	unskilled	4	moderately	3	rules	5	traffic	1	betterlanes	4	ebikes
847	847	F	2	CN	1	18-25	2	Donghua (Yananlu campus)	9	student	8	5	less than 5 minutes	1	bicycle	4	reliable	8	walk	3	reliable	8	yes	1	no	0	no	0	1						everyweek	4	fewweeks	4			moderately	3	rules	5	ped	2	morelanes	3	ebikes
848	848	F	2	CN	1	18-25	2	Donghua (Yananlu campus)	9	student	8	5	less than 5 minutes	1	metro	7	faster	4	walk	3	cheaper	1	yes	1	no	0	yes	1	1						sometimes	5	fewweeks	4	weather	7	moderately	3	rules	5	traffic	1	moreseparation	5	ebikes
849	849	F	2	CN	1	18-25	2	Donghua (Yananlu campus)	9	student	8	5	less than 5 minutes	1	metro	7	faster	4	walk	3	cheaper	1	yes	1	no	0	no	0							sometimes	5	fewdays	3	danger	3	moderately	3	rules	5	ped	2	moreseparation	5	ebikes
850	850	F	2	CN	1	18-25	2	Donghua (Yananlu campus)	9	student	8	10	5 to 10 minutes	2	walk	3	comfort	3	metro	7	faster	4	yes	1	no	0	no	0							never	6	never	7	tiring	5	slightly	2	toofast	4	ped	2	moreseparation	5	nothing
851	851	F	2	CN	1	18-25	2	Donghua (Yananlu campus)	9	student	8	7	5 to 10 minutes	2	taxi	8	comfort	3	metro	7	cheaper	1	no	0	no	0	yes	1	1						sometimes	5	fewweeks	4	weather	7	moderately	3	rules	5	ped	2	morelanes	3	ebikes
852	852	M	1	CN	1	18-25	2	Donghua (Yananlu campus)	9	student	8	5	less than 5 minutes	1	metro	7	convenient	7	metro	7	faster	4	no	0	no	0	no	0		1					sometimes	5	fewweeks	4	robbery	8	moderately	3	bikesnotmaintained	8	ped	2	moreseparation	5	taxis
853	853	M	1	CN	1	26-35	3	Donghua (Yananlu campus)	9	student	8	60	45 to 60 minutes	6	metro	7	faster	4	metro	7	convenient	7	yes	1	yes	1	yes	1	1						everyweek	4	fewdays	3			no	1			ped	2	moreseparation	5	ebikes
854	854	M	1	CN	1	26-35	3	Donghua (Yananlu campus)	9	student	8	40	30 to 45 minutes	5	metro	7	reliable	8	bus	6	cheaper	1	yes	1	no	0	no	0							sometimes	5	fewweeks	4			slightly	2	rules	5	traffic	1	moreseparation	5	bicycles
855	855	F	2	CN	1	under18	1	Donghua (Yananlu campus)	9	student	8	0	less than 5 minutes	1	walk	3	freedom	2	metro	7	convenient	7	no	0	no	0	yes	1	1				1		never	6	fewdays	3	weather	7	slightly	2	bikesnotmaintained	8	ped	2	moreseparation	5	taxis
856	856	F	2	CN	1	18-25	2	Donghua (Yananlu campus)	9	student	8	20	10 to 20 minutes	3	metro	7	faster	4	metro	7	faster	4	yes	1	no	0	no	0							sometimes	5	fewweeks	4	weather	7	moderately	3	rules	5	ped	2	betterlanes	4	nothing
857	857	F	2	CN	1	18-25	2	Donghua (Yananlu campus)	9	student	8	5	less than 5 minutes	1	metro	7	faster	4	walk	3	cheaper	1	no	0	no	0	no	0							sometimes	5	fewweeks	4	weather	7	moderately	3	rules	5	ped	2	moreseparation	5	ebikes
858	858	F	2	CN	1	18-25	2	Donghua (Yananlu campus)	9	student	8	5	less than 5 minutes	1	bicycle	4	freedom	2	walk	3	faster	4	yes	1	no	0	yes	1	1						sometimes	5	fewdays	3	noneed	9	moderately	3	unaware	6	ped	2	moreseparation	5	ebikes
859	859	F	2	CN	1	18-25	2	Donghua (Yananlu campus)	9	student	8	5	less than 5 minutes	1	walk	3	comfort	3	metro	7	faster	4	no	0	no	0	no	0							sometimes	5	fewweeks	4	tiring	5	slightly	2	unaware	6	ped	2	betterlanes	4	ebikes
860	860	M	1	CN	1	18-25	2	Donghua (Yananlu campus)	9	student	8	10	5 to 10 minutes	2	walk	3	freedom	2	walk	3	freedom	2	yes	1	no	0	no	0							sometimes	5	fewyears	5	robbery	8	moderately	3	toomany	9	ped	2	morelanes	3	ebikes
861	861	F	2	CN	1	18-25	2	Donghua (Yananlu campus)	9	student	8	3	less than 5 minutes	1	bicycle	4	comfort	3	walk	3	convenient	7	no	0	no	0	yes	1	1			1			everyweek	4	fewdays	3			slightly	2	rules	5	ped	2	moreseparation	5	nothing
862	862	M	1	CN	1	18-25	2	Donghua (Yananlu campus)	9	student	8	15	10 to 20 minutes	3	bicycle	4	cheaper	1	bicycle	4	freedom	2	yes	1	no	0	no	0	1						everyweek	4	fewdays	3			moderately	3	notcareful	3	ped	2	betterlanes	4	ebikes
863	863	M	1	CN	1	26-35	3	Donghua (Yananlu campus)	9	student	8	5	less than 5 minutes	1	walk	3	convenient	7	metro	7	faster	4	yes	1	no	0	no	0							sometimes	5	fewdays	3	weather	7	moderately	3	rules	5	ped	2	betterlanes	4	ebikes
864	864	F	2	CN	1	under18	1	Donghua (Yananlu campus)	9	student	8	10	5 to 10 minutes	2	walk	3	cheaper	1	walk	3	cheaper	1	no	0	no	0	no	0							sometimes	5	fewweeks	4	danger	3	strongly	4	toofast	4	traffic	1	morelanes	3	cars
865	865	F	2	CN	1	26-35	3	Donghua (Yananlu campus)	9	workout	10	30	20 to 30 minutes	4	metro	7	faster	4	metro	7	faster	4	yes	1	no	0	no	0							sometimes	5	fewdays	3			slightly	2	rules	5	ped	2	moreseparation	5	ebikes
866	866	M	1	CN	1	26-35	3	Donghua (Yananlu campus)	9	student	8	5	less than 5 minutes	1	walk	3	convenient	7	walk	3	faster	4	no	0	no	0	yes	1		1					sometimes	5	fewweeks	4	danger	3	strongly	4	rules	5	ped	2	morelanes	3	ebikes
867	867	F	2	CN	1	18-25	2	Donghua (Yananlu campus)	9	student	8	10	5 to 10 minutes	2	metro	7	faster	4	bicycle	4	freedom	2	yes	1	no	0	yes	1	1			1			sometimes	5	fewdays	3	weather	7	slightly	2	unaware	6	traffic	1	moreseparation	5	buses
868	868	F	2	CN	1	18-25	2	Donghua (Yananlu campus)	9	student	8	1	less than 5 minutes	1	metro	7	faster	4	metro	7	faster	4	no	0	yes	1	no	0							sometimes	5	fewweeks	4	tiring	5	slightly	2	rules	5	ped	2	moreseparation	5	motorbikes
869	869	F	2	CN	1	18-25	2	Donghua (Yananlu campus)	9	student	8	5	less than 5 minutes	1	walk	3	cheaper	1	walk	3	cheaper	1	yes	1	no	0	no	0							sometimes	5	fewweeks	4			no	1			ped	2	morelanes	3	nothing
870	870	F	2	CN	1	18-25	2	Donghua (Yananlu campus)	9	student	8	5	less than 5 minutes	1	metro	7	reliable	8	metro	7	reliable	8	no	0	no	0	no	0							sometimes	5	fewweeks	4	weather	7	strongly	4	rules	5	ped	2	rulesenforcement	7	ebikes
871	871	M	1	CN	1	under18	1	East China Normal University	9	student	8	10	5 to 10 minutes	2	walk	3	freedom	2	walk	3	cheaper	1	yes	1	no	0	no	0							everyweek	4	fewdays	3	weather	7	definitely	5	unaware	6	traffic	1	moreseparation	5	cars
872	872	F	2	CN	1	18-25	2	Donghua (Yananlu campus)	9	student	8	5	less than 5 minutes	1	metro	7	faster	4	metro	7	faster	4	no	0	no	0	no	0							never	6	never	7	unskilled	4	moderately	3	rules	5	ped	2	rulesenforcement	7	ebikes
873	873	M	1	CN	1	18-25	2	Donghua (Yananlu campus)	9	student	8	20	10 to 20 minutes	3	bus	6	faster	4	bus	6	faster	4	no	0	no	0	no	0							everyweek	4	fewdays	3	danger	3	moderately	3	toomany	9	traffic	1	betterlanes	4	taxis
874	874	F	2	CN	1	18-25	2	Donghua (Yananlu campus)	9	student	8	5	less than 5 minutes	1	ebike	5	freedom	2	metro	7	convenient	7	yes	1	no	0	no	0							everyweek	4	fewdays	3	danger	3	slightly	2	notcareful	3	ped	2	rulesenforcement	7	ebikes
875	875	M	1	CN	1	18-25	2	Donghua (Yananlu campus)	9	workout	10	45	30 to 45 minutes	5	metro	7	faster	4	metro	7	faster	4	yes	1	yes	1	yes	1	1						sometimes	5	fewweeks	4			moderately	3	rules	5	ped	2	moreseparation	5	ebikes
876	876	F	2	CN	1	18-25	2	Donghua (Yananlu campus)	9	student	8	5	less than 5 minutes	1	metro	7	faster	4	walk	3	convenient	7	no	0	no	0	no	0							sometimes	5	fewweeks	4	weather	7	moderately	3	rules	5	ped	2	moreseparation	5	cars
877	877	F	2	CN	1	18-25	2	Donghua (Yananlu campus)	9	student	8	6	5 to 10 minutes	2	metro	7	reliable	8	walk	3	convenient	7	no	0	no	0	no	0							sometimes	5	fewweeks	4			moderately	3	builtenvironment	7	ped	2	moreseparation	5	ebikes
878	878	F	2	CN	1	18-25	2	Donghua (Yananlu campus)	9	student	8	5	less than 5 minutes	1	walk	3	freedom	2	metro	7	convenient	7	yes	1	no	0	no	0							sometimes	5	fewdays	3	weather	7	slightly	2	rules	5	ped	2	moreseparation	5	pedestrians
879	879	M	1	CN	1	18-25	2	Donghua (Yananlu campus)	9	student	8	40	30 to 45 minutes	5	car	9	comfort	3	metro	7	faster	4	yes	1	no	0	no	0							sometimes	5	fewdays	3	weather	7	slightly	2	toofast	4	ped	2	morelanes	3	buses
880	880	F	2	CN	1	18-25	2	Donghua (Yananlu campus)	9	student	8	10	5 to 10 minutes	2	walk	3	convenient	7	walk	3	freedom	2	no	0	no	0	yes	1	1						never	6	fewweeks	4	builtenvironment	9	moderately	3	notcareful	3	ped	2	moreseparation	5	ebikes
881	881	F	2	foreigner	2	18-25	2	Donghua (Yananlu campus)	9	student	8	90	60 to 90 minutes	7	car	9	comfort	3	metro	7	convenient	7	no	0	no	0	no	0							never	6	never	7	danger	3	moderately	3	rules	5	traffic	1	betterlanes	4	nothing
882	882	F	2	CN	1	18-25	2	Donghua (Yananlu campus)	9	student	8	30	20 to 30 minutes	4	metro	7	faster	4	metro	7	comfort	3	yes	1	no	0	no	0							never	6	never	7	unskilled	4	slightly	2	rules	5	ped	2	betterlanes	4	ebikes
883	883	F	2	CN	1	18-25	2	Donghua (Yananlu campus)	9	student	8	2	less than 5 minutes	1	taxi	8	convenient	7	taxi	8	comfort	3	no	0	yes	1	no	0							never	6	never	7	danger	3	definitely	5	rules	5	ped	2	other	8	cars
884	884	F	2	CN	1	18-25	2	Donghua (Yananlu campus)	9	student	8	15	10 to 20 minutes	3	metro	7	faster	4	metro	7	convenient	7	no	0	no	0	no	0							sometimes	5	fewweeks	4			moderately	3	notcareful	3	ped	2	moreseparation	5	ebikes
885	885	F	2	CN	1	18-25	2	Donghua (Yananlu campus)	9	student	8	5	less than 5 minutes	1	walk	3	faster	4	metro	7	faster	4	no	0	yes	1	no	0							never	6	never	7	unskilled	4	definitely	5	rules	5	traffic	1	rulesenforcement	7	ebikes
886	886	F	2	CN	1	18-25	2	Donghua (Yananlu campus)	9	student	8	10	5 to 10 minutes	2	walk	3	convenient	7	metro	7	convenient	7	no	0	no	0	no	0							sometimes	5	fewweeks	4	danger	3	moderately	3	rules	5	ped	2	morelanes	3	ebikes
887	887	F	2	CN	1	18-25	2	Donghua (Yananlu campus)	9	student	8	15	10 to 20 minutes	3	walk	3	comfort	3	walk	3	freedom	2	yes	1	yes	1	no	0							sometimes	5	fewweeks	4			moderately	3	rules	5	ped	2	moreseparation	5	ebikes
888	888	F	2	CN	1	18-25	2	Donghua (Yananlu campus)	9	workin	9	10	5 to 10 minutes	2	walk	3	freedom	2	metro	7	convenient	7	yes	1	no	0	yes	1	1						sometimes	5	fewweeks	4	danger	3	moderately	3	notcareful	3	ped	2	moreseparation	5	nothing
889	889	F	2	CN	1	26-35	3	Donghua (Yananlu campus)	9	student	8	30	20 to 30 minutes	4	bus	6	cheaper	1	bus	6	cheaper	1	no	0	no	0	no	0							sometimes	5	fewweeks	4	unskilled	4	moderately	3	toofast	4	ped	2	betterlanes	4	cars
890	890	F	2	CN	1	18-25	2	Donghua (Yananlu campus)	9	student	8	50	45 to 60 minutes	6	metro	7	reliable	8	metro	7	reliable	8	yes	1	no	0	no	0							sometimes	5	fewweeks	4			slightly	2	rules	5	ped	2	betterlanes	4	ebikes
891	891	M	1	CN	1	18-25	2	Donghua (Yananlu campus)	9	workin	9	15	10 to 20 minutes	3	bicycle	4	faster	4	taxi	8	reliable	8	no	0	no	0	no	0							never	6	fewweeks	4	tiring	5	moderately	3	notcareful	3	ped	2	rulesenforcement	7	buses
892	892	F	2	CN	1	26-35	3	Donghua (Yananlu campus)	9	student	8	5	less than 5 minutes	1	walk	3	reliable	8	metro	7	convenient	7	yes	1	no	0	no	0							sometimes	5	fewweeks	4			moderately	3	rules	5	ped	2	betterlanes	4	nothing
893	893	F	2	CN	1	26-35	3	Donghua (Yananlu campus)	9	workin	9	15	10 to 20 minutes	3	bicycle	4	convenient	7	bicycle	4	faster	4	yes	1	no	0	yes	1	1						everyday	3	fewdays	3	tiring	5	moderately	3	rules	5	ped	2	moreseparation	5	ebikes
894	894	F	2	CN	1	36-45	4	Donghua (Yananlu campus)	9	workout	10	10	5 to 10 minutes	2	ebike	5	faster	4	ebike	5	faster	4	yes	1	yes	1	yes	1		1					everyday	3	fewdays	3			moderately	3	rules	5	ped	2	morelanes	3	taxis
895	895	F	2	CN	1	26-35	3	Donghua (Yananlu campus)	9	workin	9	30	20 to 30 minutes	4	ebike	5	reliable	8	ebike	5	reliable	8	yes	1	yes	1	yes	1		1					everyweek	4	fewdays	3	pollution	6	slightly	2	toomany	9	ped	2	betterlanes	4	taxis
896	896	F	2	CN	1	36-45	4	Donghua (Yananlu campus)	9	workout	10	120	above 90 minutes	8	car	9	faster	4	car	9	faster	4	no	0	yes	1	no	0							never	6	never	7	danger	3	strongly	4	unaware	6	ped	2	rulesenforcement	7	ebikes
897	897	F	2	CN	1	18-25	2	Donghua (Yananlu campus)	9	workout	10	40	30 to 45 minutes	5	metro	7	faster	4	metro	7	faster	4	yes	1	no	0	no	0							everyweek	4	fewdays	3			moderately	3	rules	5	ped	2	rulesenforcement	7	ebikes
898	898	M	1	CN	1	26-35	3	Donghua (Yananlu campus)	9	workout	10	60	45 to 60 minutes	6	walk	3	freedom	2	walk	3	reliable	8	yes	1	yes	1	yes	1	1						sometimes	5	fewdays	3			moderately	3	rules	5	ped	2	moreseparation	5	cars
899	899	M	1	CN	1	18-25	2	Donghua (Yananlu campus)	9	student	8	10	5 to 10 minutes	2	walk	3	freedom	2	metro	7	faster	4	no	0	no	0	yes	1	1	1					everyweek	4	fewdays	3	unskilled	4	moderately	3	unaware	6	ped	2	moreseparation	5	ebikes
900	900	M	1	CN	1	18-25	2	Donghua (Yananlu campus)	9	student	8	10	5 to 10 minutes	2	walk	3	convenient	7	walk	3	convenient	7	yes	1	no	0	no	0							never	6	more10y	6	noneed	9	slightly	2	rules	5	ped	2	rulesenforcement	7	ebikes
1129	F90	F	2	German	2	18-25	2	Donghua university (Yanan lu campus)	9	student	8	4	less than 5 minutes	1	bicycle	4	freedom	4	walking	3	cheaper	1	no	0	no	0	no	0							everyweek	4	fewdays	3			moderately	3	notcareful	3	traffic	1	morelanes	3	cars
1130	F91	M	1	Congolais	2	26-35	3	Donghua university (Yanan lu campus)	9	student	8	4	less than 5 minutes	1	bicycle	4	freedom	4	bicycle	4	freedom	2	yes	1	no	0	no	0							sometimes	5	never	7	weather	7	no	1			ped	2	morelanes	3	cars
1131	F92	M	1	French	2	18-25	2	Donghua university (Yanan lu campus)	9	student	8	35	30 to 45 minutes	5	metro	7	convenient	7	walking	3	cheaper	1	no	0	no	0	no	0							sometimes	5	fewdays	3	danger	3	definitely	5	toofast	4	ped	2	moreseparation	5	taxis
1141	F102	M	1	American	2	18-25	2	Donghua university (Yanan lu campus)	9	student	8	100	above 90 minutes	8	metro	7	convenient	7	metro	7	cheaper	1	yes	1	no	0	no	0							never	6	fewweeks	4			moderately	3	rules	5	ped	2	morelanes	3	ebikes
1142	F103	M	1	German	2	18-25	2	Donghua university (Yanan lu campus)	9	student	8	70	60 to 90 minutes	7	car	9	comfort	3	car	9	comfort	3	yes	1	yes	1	yes	1	1	1					everyweek	4	fewdays	3			strongly	4	notcareful	3	traffic	1	moreseparation	5	taxis
1143	F104	M	1	German	2	18-25	2	Donghua university (Yanan lu campus)	9	student	8	4	less than 5 minutes	1	ebike	5	freedom	4	bicycle	4	cheaper	1	yes	1	no	0	yes	1		1	1				everyday	3	fewdays	3	weather	7	strongly	4	rules	5	ped	2	morelanes	3	buses
1144	F105	M	1	U.S.A.	2	26-35	3	Donghua university (Yanan lu campus)	9	student	8	25	20 to 30 minutes	4	bicycle	4	enjoyable	6	metro	7	convenient	7	no	0	no	0	yes	1							everyweek	4	fewweeks	4			moderately	3	builtenvironment	10	traffic	1	betterlanes	4	ebikes
1145	F106	M	1	Korea	2	18-25	2	Donghua university (Yanan lu campus)	9	student	8	100	above 90 minutes	8	metro	7	enjoyable	6	walking	3	enjoyable	6	yes	1	no	0	no	0							sometimes	5	fewweeks	4	danger	3	definitely	5	rules	5	traffic	1	moreseparation	5	ebikes
1146	F107	F	2	Bahamas	2	18-25	2	Donghua university (Yanan lu campus)	9	student	8	7	5 to 10 minutes	2	metro	7	convenient	7	metro	7	faster	4	yes	1	no	0	no	0							never	6	never	7	unskilled	4	moderately	3	toofast	4	traffic	1	morelanes	3	buses
1147	F108	M	1	Spanish	2	56-above	6	Donghua university (Yanan lu campus)	9	student	8	4	less than 5 minutes	1	walking	3	convenient	7	metro	7	convenient	7	yes	1	no	0	no	0							everyweek	4	fewdays	3			moderately	3	rules	5	traffic	1	morelanes	3	taxis
1148	F109	M	1	spanish	2	36-45	4	Donghua university (Yanan lu campus)	9	workout	10	15	10 to 20 minutes	3	bicycle	4	freedom	4	bicycle	4	freedom	2	yes	1	no	0	yes	1	1						everyday	3	fewdays	3			no	1			traffic	1	morelanes	3	ebikes
1149	F110	M	1	CN	1	18-25	2	Donghua university (Yanan lu campus)	9	student	8	4	less than 5 minutes	1	bicycle	4	cheaper	1	metro	7	cheaper	1	yes	1	no	0	yes	1			1				everyday	3	fewdays	3	danger	3	moderately	3	rules	5	traffic	1	betterlanes	4	cars
1150	F111	M	1	Indonesia	2	18-25	2	Donghua university (Yanan lu campus)	9	student	8	7	5 to 10 minutes	2	bus	6	faster	4	metro	7	cheaper	1	yes	1	no	0	yes	1		1					sometimes	5	fewweeks	4	robbery	8	moderately	3	notcareful	3	traffic	1	morelanes	3	pedestrians
1151	F112	M	1	Ukraine	2	26-35	3	Donghua university (Yanan lu campus)	9	workout	10	25	20 to 30 minutes	4	ebike	5	enjoyable	6	metro	7	faster	4	yes	1	no	0	yes	1	1	1					sometimes	5	fewdays	3	unskilled	4	moderately	3	notcareful	3	traffic	1	moreseparation	5	buses
1152	F113	M	1	Danish	2	18-25	2	Donghua university (Yanan lu campus)	9	student	8	4	less than 5 minutes	1	metro	7	cheaper	1	metro	7	cheaper	1	yes	1	no	0	no	0							never	6	fewdays	3			definitely	5	rules	5	traffic	1	moreseparation	5	ebikes
1153	F114	F	2	Italian	2	18-25	2	Donghua university (Yanan lu campus)	9	student	8	4	less than 5 minutes	1	walking	3	enjoyable	6	metro	7	convenient	7	no	0	no	0	no	0							sometimes	5	fewweeks	4			moderately	3	unaware	6	traffic	1	morelanes	3	taxis
[truncated: 47 more columns]

## Sheet: Sheet2
Pacific	5		unemployed	0
Africa	4		retired	1
Europe	3		student	2
US/Canada	2		blue collar	3			bicycle associated			major issue num			issue num
Other Asia+JP	1		white collar	4			traffic	1		danger	1		no issue	0
CN/foreign	0						pedestrian	0		pollution	2		rules	1
										robbery	3		not careful enough	2
Mix mode bike			child transp num				safer	0		too much traffic	4		unaware of danger	3
Other	0		car	0			freedom	1		bad weather	5		bikes in poor condition	4
Ebike commuting	1		taxi	1			quicker	2		not pleasant/ too dirty	6		speed	5
Ebike	2		bus	2			comfort	3		not enough street open to bikes/unfriendly/road quality/traffic lights	7
Bicycle commuting	3		metro	3			convenient	4		get lost	8
Bicycle	4		walking	4			more enjoyable	5		distance	9
other commuting	5		Ebike	5			cheaper	6		uncomfortable	10
other	6		bicyle	6			exercise	7		shared bikes issues	11		cycle more num
			motorcycle	7			work tool	8					better lanes	1
ownership			other	8									more lanes	2
bicycle	9												AQ	3
bicycle+Ebike+other	8						reason not rid num			riding frequency			less traffic	4
bicycle+other	7		last ride				ride	0		never	0		more green	5
bicycle+Ebike	6		never	0			scared	1		sometimes	1		more separation from traffic	6
other	5		>10 years	1			pollution	2		every week	2		better weather	7
Ebike	4		few years	2			unskilled	3		every day	3		more respect for rules	8
Ebike+other	3		months	3			no bike	4					safer bike parking	9
bicycle gas-scooter	2		weeks	4			too tiring	5					skills	10
gas scooter/motorcycle	1		days	5			bad weather	6					distance	11
no bike	0						prefers walking	7
							not convenient/work too far	8
							not enjoyable	9
district num
Xuhui	1		usual purpose num
Jingan	2		reason stop num			reason road users num			most imp num
Jiading	3		commute	1		rules	1		safety	1
Changning	4		drop pick-up child	2		unpredictable	2		comfort	2
Hongkou	5		leisure	3		speed	3		speed	3
Putuo	6		physical exercise	4		too many	4		parking	4
Zhabei	7		shopping	5		take bike lanes	5		easy direction	5
Huangpu	8		work	6		unfriendly	6
Minhang	9		rest	7
Pudong	10		search for way	8
Minhang	11
Yangpu	12
Songjiang	13
Baoshan	14
Pudong	15			district group
Chongming	16			Group 1	Xuhui Putuo Changning Jingan Hongkou Zhabei Huangpu	0
Qingpu	17			Group 2	Yangpu Baoshan	1
					Jiading	2
Jingan Huangpu	18				Qingpu	3
Xuhui Changning	19				Minhang	4
Xuhui Jingan	20				Songjiang	5
Xuhui Zhabei	21				Chongming	6
Xuhui Minhang	22				Pudong	7
Xuhui Huangpu	23				Jinshan	8
Putuo Baoshan	24
Putuo Jingan	25
Pudong Huangpu	26
Changning Jingan	27
Jingan Minhang	28
Xuhui Changning Jingan	29
Xuhui Pudong	30
Jingan Huangpu Changning	31

## Sheet: Sheet3
44	1		45	5						#N/A
45	2		15	3
30	1		100	8
34	1		45	5		15	0
45	2		60	6		25	1
49	2		30	4		45	2
29	1		20	3		60	3
23	0		10	2
34	1		10	2
54	2		90	7		0	1		less than 5 minutes
36	1		100	8		6	2		5 to 10 minutes
44	1		5	1		11	3		10 to 20 minutes
38	1		50	6		21	4		20 to 30 minutes
31	1		10	2		31	5		30 to 45 minutes
19	0		10	2		46	6		45 to 60 minutes
32	1		45	5		61	7		60 to 90 minutes
27	1		15	3		91	8		above 90 minutes
37	1		90	7		300	9
19	0		5	1
21	0		20	3
44	1		10	2
22	0		30	4
22	0		20	3
36	1		30	4
30	1		5	1
37	1		25	4
33	1		10	2
25	1		50	6
37	1		20	3
32	1		10	2
42	1		15	3
25	1		60	6
25	1		15	3
35	1		10	2
34	1		30	4
20	0		30	4
22	0		30	4
45	2		20	3
31	1		60	6
37	1		20	3
40	1		10	2
30	1		15	3
42	1		15	3
31	1		20	3
35	1		60	6
31	1		20	3
24	0		15	3
20	0		20	3
34	1		35	5
25	1		30	4
23	0		45	5
18	0		20	3
22	0		40	5
39	1		60	6
30	1		5	1
33	1		10	2
			20	3
			15	3
			30	4
			10	2
			20	3
			15	3
			40	5
			60	6
			320	9
			45	5
			70	7
			30	4
			30	4
			90	7
			20	3
			40	5
			60	6
			40	5
			45	5
			40	5
			50	6
			10	2
			20	3
			60	6
			15	3
			10	2
			30	4
			30	4
			15	3
			10	2
			20	3
			40	5
			5	1
			15	3
			10	2
			10	2
			5	1
			15	3
			35	5
			20	3
			10	2
			10	2
			15	3
			60	6
			10	2
			5	1
			30	4
			20	3
			20	3
			10	2
			5	1
			10	2
			10	2
			40	5
			10	2
			10	2
			10	2
			5	1
			20	3
			0	1
			10	2
			5	1
			10	2
			15	3
			5	1
			10	2
			5	1
			10	2
			20	3
			20	3
			30	4
			30	4
			10	2
			45	5
			30	4
			15	3
			10	2
			5	1
			5	1
			10	2
			5	1
			15	3
			0	1
			5	1
			2	1
			50	6
			10	2
			50	6
			5	1
			30	4
			10	2
			90	7
			30	4
			10	2
			40	5
			5	1
			10	2
			15	3
			90	7
			6	2
			40	5
			30	4
			30	4
			5	1
			10	2
			50	6
			30	4
			90	7
			10	2
			30	4
			40	5
			10	2
			10	2
			10	2
			20	3
			8	2
			30	4
			5	1
			10	2
			5	1
			5	1
			10	2
			10	2
			3	1
			8	2
			30	4
			5	1
			10	2
			10	2
			5	1
			5	1
			5	1
			15	3
			60	6
			20	3
			30	4
			10	2
			5	1
			10	2
			5	1
			10	2
			5	1
			1	1
			5	1
			10	2
			20	3
			5	1
			5	1
			10	2
			10	2
			10	2
			10	2
			5	1
			5	1
			10	2
			15	3
			10	2
			15	3
			6	2
			6	2
			60	6
			10	2
			10	2
			20	3
			5	1
			25	4
			5	1
			20	3
			5	1
			15	3
			5	1
			10	2
			10	2
			10	2
			5	1
			5	1
			10	2
			10	2
			15	3
			0	1
			10	2
			10	2
			60	6
			10	2
			10	2
			5	1
			10	2
			10	2
			10	2
			20	3
			10	2
			5	1
			10	2
			15	3
			15	3
			15	3
			5	1
			15	3
			5	1
			15	3
			15	3
			10	2
			5	1
			10	2
			15	3
			10	2
			15	3
			10	2
			10	2
			10	2
			15	3
			10	2
			10	2
			40	5
			10	2
			5	1
			5	1
			5	1
			2	1
			5	1
			5	1
			3	1
			15	3
			15	3
			10	2
			10	2
			10	2
			5	1
			15	3
			10	2
			5	1
			5	1
			10	2
			10	2
			10	2
			20	3
			10	2
			5	1
			30	4
			5	1
			5	1
			0	1
			1326	9
			15	3
			5	1
			1	1
			5	1
			5	1
			5	1
			100	8
			5	1
			30	4
			10	2
			10	2
			20	3
			5	1
			30	4
			30	4
			10	2
			10	2
			6	2
			20	3
			10	2
			60	6
			15	3
			10	2
			2	1
			10	2
			1	1
			50	6
			5	1
			6	2
			20	3
			10	2
			20	3
			5	1
			30	4
			15	3
			10	2
			10	2
			10	2
			20	3
			5	1
			5	1
			2	1
			20	3
			10	2
			20	3
			20	3
			20	3
			5	1
			120	8
			10	2
			30	4
			30	4
			60	6
			60	6
			5	1
			5	1
			2	1
			15	3
			40	5
			10	2
			5	1
			10	2
			5	1
			70	7
			20	3
			10	2
			10	2
			15	3
			15	3
			20	3
			20	3
			20	3
			20	3
			10	2
			15	3
			20	3
			10	2
			10	2
			15	3
			10	2
			15	3
			5	1
			60	6
			60	6
			10	2
			90	7
			10	2
			45	5
			60	6
			3	1
			10	2
			3	1
			10	2
			50	6
			5	1
			5	1
			5	1
			65	7
			20	3
			10	2
			30	4
			40	5
			5	1
			10	2
			10	2
			3	1
			10	2
			30	4
			10	2
			10	2
			10	2
			10	2
			30	4
			90	7
			60	6
			240	8
			15	3
			10	2
			10	2
			60	6
			10	2
			20	3
			6	2
			10	2
			20	3
			5	1
			8	2
			10	2
			50	6
			5	1
			10	2
			30	4
			20	3
			5	1
			3	1
			15	3
			20	3
			10	2
			2	1
			100	8
			20	3
			5	1
			20	3
			10	2
			5	1
			5	1
			3	1
			10	2
			15	3
			10	2
			12	3
			60	6
			10	2
			15	3
			40	5
			25	4
			10	2
			10	2
			30	4
			10	2
			8	2
			15	3
			5	1
			5	1
			15	3
			5	1
			10	2
			5	1
			10	2
			30	4
			5	1
			5	1
			8	2
			15	3
			10	2
			10	2
			10	2
			10	2
			10	2
			10	2
			40	5
			10	2
			5	1
			30	4
			10	2
			10	2
			15	3
			20	3
			20	3
			5	1
			30	4
			25	4
			10	2
			30	4
			15	3
			20	3
			15	3
			15	3
			20	3
			15	3
			30	4
			30	4
			30	4
			15	3
			15	3
			30	4
			40	5
			15	3
			30	4
			5	1
			15	3
			15	3
			30	4
			8	2
			10	2
			30	4
			10	2
			15	3
			10	2
			10	2
			15	3
			5	1
			6	2
			15	3
			10	2
			2	1
			5	1
			10	2
			5	1
			10	2
			20	3
			5	1
			5	1
			5	1
			10	2
			5	1
			5	1
			40	5
			10	2
			40	5
			5	1
			20	3
			30	4
			20	3
			15	3
			30	4
			30	4
			50	6
			5	1
			20	3
			15	3
			10	2
			10	2
			30	4
			5	1
			30	4
			10	2
			1	1
			25	4
			10	2
			5	1
			6	2
			10	2
			10	2
			10	2
			30	4
			0	1
			10	2
			60	6
			30	4
			10	2
			15	3
			5	1
			45	5
			30	4
			5	1
			5	1
			5	1
			10	2
			10	2
			10	2
			15	3
			10	2
			10	2
			10	2
			10	2
			15	3
			10	2
			10	2
			7	2
			10	2
			10	2
			10	2
			5	1
			15	3
			15	3
			10	2
			8	2
			15	3
			5	1
			10	2
			10	2
			10	2
			5	1
			5	1
			10	2
			5	1
			5	1
			15	3
			150	8
			5	1
			10	2
			8	2
			60	6
			5	1
			5	1
			10	2
			10	2
			5	1
			10	2
			10	2
			8	2
			5	1
			10	2
			3	1
			10	2
			10	2
			10	2
			10	2
			8	2
			5	1
			5	1
			8	2
			2	1
			10	2
			5	1
			10	2
			15	3
			15	3
			15	3
			30	4
			15	3
			15	3
			15	3
			10	2
			10	2
			10	2
			10	2
			60	6
			3	1
			15	3
			20	3
			60	6
			60	6
			10	2
			20	3
			30	4
			10	2
			5	1
			5	1
			5	1
			20	3
			10	2
			10	2
			10	2
			10	2
			10	2
			30	4
			15	3
			5	1
			5	1
			5	1
			5	1
			5	1
			10	2
			120	8
			5	1
			60	6
			20	3
			20	3
			480	9
			20	3
			5	1
			8	2
			5	1
			10	2
			10	2
			30	4
			20	3
			10	2
			15	3
			20	3
			15	3
			5	1
			10	2
			10	2
			10	2
			60	6
			15	3
			10	2
			5	1
			5	1
			20	3
			5	1
			5	1
			10	2
			10	2
			10	2
			7	2
			5	1
			10	2
			5	1
			5	1
			10	2
			15	3
			10	2
			10	2
			10	2
			10	2
			10	2
			10	2
			10	2
			10	2
			10	2
			5	1
			10	2
			15	3
			10	2
			90	7
			5	1
			5	1
			15	3
			10	2
			5	1
			8	2
			15	3
			5	1
			7	2
			10	2
			10	2
			0	1
			5	1
			10	2
			10	2
			7	2
			5	1
			5	1
			10	2
			15	3
			20	3
			5	1
			15	3
			5	1
			15	3
			60	6
			30	4
			30	4
			5	1
			30	4
			10	2
			60	6
			40	5
			70	7
			10	2
			15	3
			5	1
			10	2
			15	3
			10	2
			15	3
			30	4
			5	1
			10	2
			40	5
			5	1
			5	1
			15	3
			30	4
			15	3
			20	3
			30	4
			10	2
			5	1
			5	1
			10	2
			10	2
			5	1
			40	5
			5	1
			10	2
			10	2
			10	2
			10	2
			5	1
			10	2
			10	2
			5	1
			5	1
			5	1
			10	2
			5	1
			10	2
			5	1
			10	2
			5	1
			30	4
			10	2
			10	2
			10	2
			5	1
			15	3
			5	1
			5	1
			80	7
			5	1
			8	2
			5	1
			60	6
			8	2
			10	2
			5	1
			3	1
			40	5
			40	5
			10	2
			5	1
			45	5
			10	2
			90	7
			10	2
			10	2
			20	3
			30	4
			5	1
			5	1
			5	1
			15	3
			5	1
			10	2
			10	2
			3	1
			5	1
			120	8
			5	1
			60	6
			60	6
			5	1
			5	1
			5	1
			5	1
			10	2
			7	2
			5	1
			60	6
			40	5
			0	1
			20	3
			5	1
			5	1
			5	1
			10	2
			3	1
			15	3
			5	1
			10	2
			30	4
			5	1
			10	2
			1	1
			5	1
			5	1
			10	2
			5	1
			20	3
			5	1
			45	5
			5	1
			6	2
			5	1
			40	5
			10	2
			90	7
			30	4
			2	1
			15	3
			5	1
			10	2
			15	3
			10	2
			30	4
			50	6
			15	3
			5	1
			15	3
			10	2
			30	4
			120	8
			40	5
			60	6
			10	2
			10	2
			5	1
			15	3
			5	1
			5	1
			60	6
			45	5
			60	6
			5	1
			3	1
			10	2
			30	4
			50	6
			10	2
			60	6
			5	1
			10	2
			55	6
			20	3
			30	4
			45	5
			5	1
			5	1
			2	1
			10	2
			2	1
			10	2
			4	1
			30	4
			10	2
			60	6
			50	6
			5	1
			5	1
			5	1
			10	2
			10	2
			2	1
			5	1
			2	1
			5	1
			20	3
			5	1
			5	1
			60	6
			5	1
			50	6
			60	6
			5	1
			3	1
			100	8
			30	4
			50	6
			30	4
			90	7
			30	4
			5	1
			10	2
			35	5
			30	4
			5	1
			5	1
			45	5
			70	7
			5	1
			50	6
			40	5
			30	4
			45	5
			30	4
			5	1
			0	1
			60	6
			30	4
			50	6
			60	6
			10	2
			5	1
			50	6
			10	2
			45	5
			5	1
			0	1
			5	1
			40	5
			2	1
			55	6
			5	1
			10	2
			5	1
			1	1
			2	1
			15	3
			15	3
			5	1
			40	5
			20	3
			20	3
			5	1
			30	4
			35	5
			3	1
			10	2
			5	1
			30	4
			3	1
			20	3
			5	1
			50	6
			10	2
			5	1
			5	1
			60	6
			50	6
			2	1
			30	4
			10	2
			5	1
			40	5
			30	4
			40	5
			3	1
			45	5
			15	3
			90	7
			30	4
			5	1
			50	6
			10	2
			5	1
			5	1
			60	6
			40	5
			20	3
				#N/A
			5	1
			30	4
			60	6
			5	1
			60	6
			15	3
			50	6
			7	2
			25	4
			15	3
			3	1
			25	4
			15	3
			7	2
			7	2
			25	4
			15	3
			75	7
			40	5
			7	2
			15	3
			3	1
			15	3
			25	4
			25	4
			15	3
			15	3
			70	7
			25	4
			70	7
			15	3
			3	1
			7	2
			7	2
			15	3
			15	3
			7	2
			7	2
			70	7
			50	6
			25	4
			40	5
			35	5
			25	4
			7	2
			7	2
			15	3
			15	3
			35	5
			15	3
			50	6
			50	6
			50	6
			7	2
			65	7
			7	2
			35	5
			3	1
			7	2
			7	2
			40	5
			35	5
			3	1
			4	1
			7	2
			50	6
			4	1
			25	4
			15	3
			55	6
			25	4
			7	2
			4	1
			15	3
			7	2
			15	3
			25	4
			7	2
			25	4
			15	3
			15	3
			25	4
			25	4
			15	3
			25	4
			15	3
			15	3
			15	3
			25	4
			15	3
			7	2
			7	2
			50	6
			70	7
			4	1
			4	1
			35	5
			15	3
			15	3
			35	5
			25	4
			15	3
			25	4
			15	3
			7	2
			7	2
			100	8
			70	7
			4	1
			25	4
			100	8
			7	2
			4	1
			15	3
			4	1
			7	2
			25	4
			4	1
			4	1
			70	7
			50	6
			25	4
			35	5
			7	2
			7	2
			35	5
			25	4
			25	4
			35	5
			4	1
			25	4
			4	1
			7	2
			25	4
			4	1
			7	2
			7	2
			15	3
			4	1
			25	4
